# Supplementary material for: Non-parametric combination analysis of multiple data types enables detection of novel regulatory mechanisms in T cells of multiple sclerosis patients
Source: Sci Rep. 2019 Aug 19;9:11996. doi: 10.1038/s41598-019-48493-7 (PMC6700160; doi:10.1038/s41598-019-48493-7)
Supplement: Supplementary file 2 — Supplementary Dataset 1 [file 41598_2019_48493_MOESM2_ESM.xlsx]

## Sheet: Sheet1
	SUPPLEMENTARY TABLE 1: DETAILED PATIENT AND SAMPLE INFORMATION
	Sl_No	Code	Group	Age	Sex	EDSS	Previous Treatment	CD4_RNA	CD8_RNA	CD4_450K	CD8_450K
	1	RNAHC1	HC	60	F			x		x
	2	RNAHC3	HC	20	F				x		x
	3	RNAHC4	HC	31	M			x	x	x	x
	4	RNAHC5	HC	31	M			x	x	x	x
	5	RNAHC6	HC	35	F			x	x	x	x
	6	RNAHC7	HC	48	F			x	x	x
	7	RNAHC8	HC	28	F			x	x		x
	8	RNAHC9	HC	30	M			x	x
	9	RNAHC11	HC	32	F				x		x
	10	RNAHC12	HC	28	F				x	x	x
	11	RNAHC13	HC	44	M				x		x
	12	RNAHC15	HC	28	M				x		x
	13	RNAHC16	HC	27	F			x	x		x
	14	RNAHC17	HC	32	F			x	x	x	x
	15	RNAHC20	HC	62	F			x	x	x	x
	16	RNAHC21	HC	44	M			x		x
	17	RNAHC22	HC	54	M			x	x	x	x
	1	RNARR0	RR	45	M	4	Rebif	x	x
	2	RNARR1	RR	37	F	3		x	x	x	x
	3	RNARR2	RR	40	F	0		x	x	x	x
	4	RNARR3	RR	44	M	2.5		x	x	x	x
	5	RNARR4	RR	40	M	0		x	x		x
	6	RNARR5	RR	26	F	2		x	x	x	x
	7	RNARR6	RR	29	F	2	Avonex	x		x	x
	8	RNARR7	RR	34	M	2		x	x		x
	9	RNARR8	RR	35	F	1	Gilenya	x	x	x	x
	10	RNARR9	RR	46	F	5	IVIG	x	x	x
	11	RNARR11	RR	29	M	1	Rebif	x	x	x	x
	12	RNARR12	RR	32	M	3	Betaferon	x	x	x	x
	1	RNASP2	SP	50	M	6.5	MBP	x	x	x	x
	2	RNASP3	SP	56	M	6.5		x		x
	3	RNASP4	SP	62	F	7		x	x
	4	RNASP5	SP	63	F	6.5		x	x	x
	5	RNASP6	SP	56	F	8		x	x
	6	RNASP7	SP	35	F	5	Gilenya	x	x	x
	7	RNASP8	SP	60	F	5	Mitoxantrone	x	x	x
	8	RNASP9	SP	44	M	6	MBP	x	x	x	x
	9	RNASP10	SP	53	F	6	Mitoxantrone	x
	10	RNASP11	SP	53	F	6.5	MBP	x	x	x	x
