# Supplementary material for: Non-parametric combination analysis of multiple data types enables detection of novel regulatory mechanisms in T cells of multiple sclerosis patients
Source: Sci Rep. 2019 Aug 19;9:11996. doi: 10.1038/s41598-019-48493-7 (PMC6700160; doi:10.1038/s41598-019-48493-7)
Supplement: Supplementary file 3 — Supplementary Dataset 2 [file 41598_2019_48493_MOESM3_ESM.xlsx]

## Sheet: Sheet1
	Supplementry Table 3-Correlation of Gene Expression and Methylation
			GENE INFORMATION				PROBE INFORMATION		SPEARMAN CORRELATION OF CD4 GENE EXPRESSION TO METHYLATION										SPEARMAN CORRELATION OF CD8 GENE EXPRESSION TO METHYLATION										CORRELATION RANKING
	Gene.Probe.Pair	Chromosome	Gene	Ensemble	Gene.Start	Gene.End	CpG.Probe	Probe.Start	HC.CD4	HC.CD4.pval	RR.CD4	RR.CD4.pval	SP.CD4	SP.CD4.pval	MS.CD4	MS.CD4.pval	ALL.CD4	ALL.CD4.pval	HC.CD8	HC.CD8.pval	RR.CD8	RR.CD8.pval	SP.CD8	SP.CD8.pval	MS.CD8	MS.CD8.pval	ALL.CD8	ALL.CD8.pval	ALL.CD4	Pval.ALL.CD4	ALL.CD8	Pval.ALL.CD8
1	SCYL3-cg20826576	1	SCYL3	ENSG00000000457	169818772	169863408	cg20826576	170636223	-0.683333	0.0503197	-0.15	0.708069	0.485714	0.355556	0.235714	0.396553	-0.202609	0.340762	0.401099	0.175774	0.166667	0.677745	1	0.333333	0.398601	0.200973	0.207692	0.31763	171	171	184.5	184.5
2	RBM5-cg24398023	3	RBM5	ENSG00000003756	50126341	50156454	cg24398023	49449349	0.316667	0.41008	-0.133333	0.743541	-0.428571	0.419444	-0.189286	0.498353	-0.253913	0.230227	0.230769	0.447772	-0.35	0.358581	0.5	1	0.0559441	0.86898	0.348462	0.0883591	135.5	135.5	74.5	75
3	RBM5-cg16953475	3	RBM5	ENSG00000003756	50126341	50156454	cg16953475	49711973	0.55	0.132777	-0.316667	0.41008	-0.0285714	1	-0.289286	0.294889	0.284348	0.177614	-0.192308	0.529185	0.25	0.520635	1	0.333333	0.307692	0.330863	-0.256154	0.21561	108	108	136	136
4	PAF1-cg12574296	19	PAF1	ENSG00000006712	39876492	39881835	cg12574296	39687098	-0.166667	0.677745	-0.483333	0.1938	0.142857	0.802778	-0.196429	0.481914	-0.255652	0.226965	-0.0164835	0.96386	-0.0833333	0.843182	-0.5	1	-0.335664	0.286691	-0.0753846	0.719572	133.5	133.5	287	287
5	PAF1-cg10092957	19	PAF1	ENSG00000006712	39876492	39881835	cg10092957	39687079	-0.266667	0.493331	-0.35	0.358581	0.0857143	0.919444	-0.1	0.72406	-0.271304	0.199011	0.0769231	0.80653	0.116667	0.775628	-0.5	1	0.013986	0.973694	0.0561538	0.789585	122	122	306.5	306.5
6	SH3YL1-cg21950182	2	SH3YL1	ENSG00000035115	217730	266398	cg21950182	583384	-0.0666667	0.880093	-0.183333	0.64364	-0.485714	0.355556	-0.371429	0.173471	-0.274783	0.193139	0.269231	0.373301	0	1	1	0.333333	-0.167832	0.603728	0.243077	0.240599	115	115	146	146
7	SH3YL1-cg16092135	2	SH3YL1	ENSG00000035115	217730	266398	cg16092135	307058	0.716667	0.0368662	0.583333	0.107997	0.0857143	0.919444	0.407143	0.133311	0.634783	0.00111626	0.159341	0.603931	0.216667	0.580941	1	0.333333	0.475524	0.121319	0.417692	0.0388081	11	11	49	49
8	SH3YL1-cg26398848	2	SH3YL1	ENSG00000035115	217730	266398	cg26398848	263559	-0.666667	0.05889	-0.583333	0.107997	-0.6	0.241667	-0.778571	0.000987991	-0.748696	4.08935e-05	-0.93956	0	-0.383333	0.3125	-0.5	1	-0.72028	0.0110205	-0.928462	1.61834e-06	1	1	1	1
9	SH3YL1-cg23804060	2	SH3YL1	ENSG00000035115	217730	266398	cg23804060	1237808	-0.233333	0.551709	-0.7	0.043254	0.314286	0.563889	-0.0928571	0.743454	-0.510435	0.0117777	0.296703	0.324652	0.0833333	0.843182	0.5	1	0.0699301	0.834447	0.384615	0.0585466	21	21	59	59
10	SH3YL1-cg07196462	2	SH3YL1	ENSG00000035115	217730	266398	cg07196462	391060	-0.116667	0.775628	0.483333	0.1938	0.828571	0.0583333	0.642857	0.0116708	-0.133043	0.533846	-0.10989	0.723248	-0.15	0.708069	-0.5	1	-0.118881	0.716184	-0.00615385	0.977989	232.5	232.5	357	357
11	THRAP3-cg13084345	1	THRAP3	ENSG00000054118	36690017	36770958	cg13084345	36948733	-0.0333333	0.948391	0.266667	0.493331	-0.142857	0.802778	-0.0714286	0.802492	-0.0026087	0.991889	0.340659	0.254998	-0.5	0.177662	-0.5	1	-0.524476	0.0838846	-0.100769	0.630557	356	356	266.5	267
12	GDI2-cg20472891	10	GDI2	ENSG00000057608	5807186	5884095	cg20472891	5554345	0.1	0.809981	0.35	0.358581	-0.2	0.713889	0.107143	0.704828	-0.00695652	0.975669	0.115385	0.709625	-0.433333	0.249917	-0.5	1	-0.538462	0.0749023	-0.348462	0.0883591	351.5	351.5	74.5	74
13	GDI2-cg19084628	10	GDI2	ENSG00000057608	5807186	5884095	cg19084628	6274873	-0.0333333	0.948391	-0.0833333	0.843182	0.0857143	0.919444	-0.0821429	0.772822	-0.000869565	0.998378	0.307692	0.306287	0.116667	0.775628	0.5	1	0.538462	0.0749023	0.331538	0.105782	357.5	357.5	79.5	79.5
14	BCS1L-cg18259342	2	BCS1L	ENSG00000074582	219523487	219528166	cg18259342	219184859	-0.116667	0.775628	0.266667	0.493331	0.6	0.241667	0.3	0.276682	0.177391	0.405221	0.247253	0.41497	0.2	0.613404	-0.5	1	0.216783	0.499115	0.412308	0.0415935	194	194	52	52
15	BCS1L-cg00634542	2	BCS1L	ENSG00000074582	219523487	219528166	cg00634542	219254588	0.2	0.613404	0.15	0.708069	-0.0857143	0.919444	0.0964286	0.733738	-0.0130435	0.952979	-0.505495	0.0812151	0.4	0.291193	-1	0.333333	0.223776	0.484911	-0.311538	0.129567	344	344	95	95
16	BCS1L-cg03995228	2	BCS1L	ENSG00000074582	219523487	219528166	cg03995228	219263974	-0.166667	0.677745	-0.666667	0.05889	-0.6	0.241667	-0.592857	0.0222741	-0.488696	0.0164497	-0.263736	0.383492	-0.666667	0.05889	0.5	1	-0.321678	0.308312	-0.234615	0.257762	27	27	159	159
17	BCS1L-cg14066865	2	BCS1L	ENSG00000074582	219523487	219528166	cg14066865	219909008	0.6	0.0967978	0.516667	0.1618	0.2	0.713889	0.367857	0.177894	0.235652	0.266385	0.010989	0.978311	0.45	0.229817	-0.5	1	0.237762	0.457102	-0.00769231	0.972122	146.5	146.5	354.5	354.5
18	BCS1L-cg18797053	2	BCS1L	ENSG00000074582	219523487	219528166	cg18797053	220143977	-0.0666667	0.880093	0.366667	0.33626	-0.6	0.241667	0.075	0.792571	-0.289565	0.169528	-0.241758	0.425759	-0.583333	0.107997	0.5	1	-0.328671	0.297385	-0.0461538	0.826681	106	106	313.5	313.5
19	BCS1L-cg01288441	2	BCS1L	ENSG00000074582	219523487	219528166	cg01288441	220291103	0.05	0.911618	0.216667	0.580941	0.2	0.713889	0.0464286	0.872681	0.356522	0.0878746	0.505495	0.0812151	-0.266667	0.493331	-0.5	1	-0.356643	0.256013	0.249231	0.228608	67	67	140.5	140.5
20	BCS1L-cg12361925	2	BCS1L	ENSG00000074582	219523487	219528166	cg12361925	220043530	-0.2	0.613404	0.283333	0.462991	-0.142857	0.802778	0.117857	0.676305	-0.133913	0.531149	-0.384615	0.195502	-0.266667	0.493331	1	0.333333	-0.00699301	0.99123	-0.293846	0.153704	230	230	114	114
21	BCS1L-cg08756441	2	BCS1L	ENSG00000074582	219523487	219528166	cg08756441	219920216	-0.816667	0.0107694	-0.4	0.291193	-0.6	0.241667	-0.396429	0.144595	-0.691304	0.000266397	-0.357143	0.231501	-0.1	0.809981	1	0.333333	0.125874	0.699712	-0.383077	0.0596277	2	2	60	60
22	FMO4-cg20826576	1	FMO4	ENSG00000076258	171283347	171311223	cg20826576	170636223	-0.283333	0.462991	-0.4	0.291193	0.2	0.713889	0.171429	0.540611	-0.0243478	0.91095	-0.043956	0.891847	0.366667	0.33626	0.5	1	0.51049	0.0936054	0.00615385	0.977989	331.5	331.5	357	357
23	TNRC6B-cg04350421	22	TNRC6B	ENSG00000100354	40440821	40731812	cg04350421	39634647	0.183333	0.64364	0.183333	0.64364	0.0857143	0.919444	0.196429	0.481914	0.27913	0.185969	0.346154	0.247007	-0.5	0.177662	-0.5	1	-0.216783	0.499115	0.242308	0.242127	110.5	110.5	147	147
24	TNRC6B-cg13440882	22	TNRC6B	ENSG00000100354	40440821	40731812	cg13440882	39471706	-0.05	0.911618	-0.216667	0.580941	0.6	0.241667	-0.0857143	0.762997	-0.294783	0.161706	-0.637363	0.0222885	0.8	0.0138283	-1	0.333333	0.657343	0.0239811	0.0369231	0.861256	103	103	322.5	323
25	TNRC6B-cg06397161	22	TNRC6B	ENSG00000100354	40440821	40731812	cg06397161	39760059	0.0833333	0.843182	0.45	0.229817	0.2	0.713889	0.278571	0.313812	0.32087	0.126444	0.285714	0.343646	0.316667	0.41008	0.5	1	0.020979	0.956169	0.0630769	0.764162	88	88	298.5	298.5
26	TNRC6B-cg09135399	22	TNRC6B	ENSG00000100354	40440821	40731812	cg09135399	39493114	0.333333	0.385323	0	1	-0.314286	0.563889	-0.117857	0.676305	-0.0965217	0.652632	0.203297	0.505255	0.633333	0.0760362	0.5	1	0.629371	0.0323947	0.0161538	0.939885	263.5	263.5	342	341.5
27	TNRC6B-cg19149454	22	TNRC6B	ENSG00000100354	40440821	40731812	cg19149454	40742374	0.366667	0.33626	0.116667	0.775628	0.371429	0.497222	0.235714	0.396553	-0.0426087	0.843601	0.796703	0.00184354	0.183333	0.64364	-1	0.333333	-0.335664	0.286691	0.367692	0.071322	316	316	67.5	67.5
28	RBM23-cg00898807	14	RBM23	ENSG00000100461	23369854	23388393	cg00898807	23415615	0.45	0.229817	-0.333333	0.385323	-0.142857	0.802778	-0.314286	0.25352	0.0765217	0.721694	-0.186813	0.541341	-0.133333	0.743541	0.5	1	0.293706	0.354333	-0.05	0.812365	281	281	312	312
29	RBM23-cg13974427	14	RBM23	ENSG00000100461	23369854	23388393	cg13974427	23818297	0.166667	0.677745	0.0666667	0.880093	-0.657143	0.175	-0.167857	0.549255	0.187826	0.377753	0.137363	0.656	0.25	0.520635	-1	0.333333	-0.265734	0.403977	-0.0853846	0.683992	185	185	281	281
30	RBM23-cg00986580	14	RBM23	ENSG00000100461	23369854	23388393	cg00986580	22951241	0.366667	0.33626	-0.466667	0.212522	-0.428571	0.419444	-0.0464286	0.872681	-0.0130435	0.952979	-0.0604396	0.848989	0.7	0.043254	0.5	1	0.594406	0.0457531	0.239231	0.248303	344	344	151	151
31	RBM23-cg10235955	14	RBM23	ENSG00000100461	23369854	23388393	cg10235955	23939157	-0.583333	0.107997	0.633333	0.0760362	-0.485714	0.355556	0.317857	0.247928	0.198261	0.351405	0.032967	0.920585	0.0166667	0.98157	-0.5	1	-0.433566	0.161446	-0.0638462	0.761351	175	175	296.5	296.5
32	SRSF5-cg13729392	14	SRSF5	ENSG00000100650	70193617	70238722	cg13729392	70826495	0.666667	0.05889	-0.05	0.911618	0.371429	0.497222	-0.0285714	0.923417	0.288696	0.170857	-0.10989	0.723248	-0.3	0.436624	-0.5	1	-0.202797	0.5281	0.00769231	0.972122	107	107	354.5	354.5
33	PCNX-cg13729392	14	PCNX	ENSG00000100731	71374122	71582099	cg13729392	70826495	0.266667	0.493331	0.366667	0.33626	-0.0857143	0.919444	0.328571	0.231628	0.086087	0.688355	-0.434066	0.140407	0.316667	0.41008	-0.5	1	0.300699	0.342483	-0.275385	0.182187	274	274	119	119
34	RBL2-cg09232918	16	RBL2	ENSG00000103479	53467889	53525561	cg09232918	53120404	-0.183333	0.64364	-0.4	0.291193	-0.142857	0.802778	-0.489286	0.0665923	-0.461739	0.0242689	-0.291209	0.334071	-0.366667	0.33626	1	0.333333	0.265734	0.403977	0.01	0.963324	30	30	349.5	349.5
35	RBL2-cg27664614	16	RBL2	ENSG00000103479	53467889	53525561	cg27664614	53634478	-0.0833333	0.843182	-0.0666667	0.880093	0.0285714	1	0.0285714	0.923417	-0.0347826	0.87236	0.241758	0.425759	-0.116667	0.775628	1	0.333333	-0.545455	0.0706789	-0.185385	0.37329	321	321	200	200
36	CTSH-cg05362835	15	CTSH	ENSG00000103811	79213400	79241916	cg05362835	79055416	0.833333	0.0082672	0.116667	0.775628	-0.485714	0.355556	0.025	0.933604	0.278261	0.187388	0.21978	0.470353	0.483333	0.1938	0.5	1	0.300699	0.342483	0.409231	0.0432557	112	112	53	53
37	NEFL-cg00720822	8	NEFL	ENSG00000104725	24808468	24814624	cg00720822	24798430	0.333333	0.385323	-0.183333	0.64364	0.314286	0.563889	-0.0571429	0.842456	0.0495652	0.818201	0.373626	0.209431	-0.0166667	0.98157	1	0.333333	0.293706	0.354333	0.231538	0.264199	304.5	304.5	161	161
38	NEFL-cg07616828	8	NEFL	ENSG00000104725	24808468	24814624	cg07616828	25775184	0.0666667	0.880093	0.0833333	0.843182	0.542857	0.297222	0.289286	0.294889	0.186087	0.382253	-0.274725	0.363262	0.716667	0.0368662	0.5	1	0.72028	0.0110205	0.205385	0.323134	187	187	187	187
39	CBLL1-cg09192410	7	CBLL1	ENSG00000105879	107384142	107402112	cg09192410	107204195	-0.0166667	0.98157	-0.2	0.613404	0.771429	0.102778	0.121429	0.666889	0.233913	0.270012	-0.384615	0.195502	0.0833333	0.843182	-0.5	1	-0.027972	0.938663	-0.0176923	0.934032	148.5	148	339	339
40	CBLL1-cg06002804	7	CBLL1	ENSG00000105879	107384142	107402112	cg06002804	108055705	0.05	0.911618	-0.0333333	0.948391	-0.257143	0.658333	-0.167857	0.549255	-0.233913	0.270012	-0.21978	0.470353	0.0833333	0.843182	0.5	1	-0.027972	0.938663	-0.237692	0.25143	148.5	149	153.5	153.5
41	UTP6-cg22650022	17	UTP6	ENSG00000108651	30187923	30228784	cg22650022	30478575	-0.4	0.291193	0.05	0.911618	-0.428571	0.419444	-0.257143	0.353786	-0.344348	0.0998724	0.456044	0.119749	0.466667	0.212522	0.5	1	0.195804	0.542874	0.146154	0.484037	75	75	232.5	232.5
42	SRSF3-cg20541785	6	SRSF3	ENSG00000112081	36562145	36573377	cg20541785	35772606	0.833333	0.0082672	-0.216667	0.580941	0.314286	0.563889	-0.0285714	0.923417	0.026087	0.904502	-0.142857	0.642829	-0.516667	0.1618	-0.5	1	-0.307692	0.330863	0.263077	0.203127	328	328	129.5	129.5
43	CCNC-cg22662362	6	CCNC	ENSG00000112237	99990256	100016849	cg22662362	99873484	-0.55	0.132777	0.0666667	0.880093	-0.771429	0.102778	-0.285714	0.301117	-0.32	0.127519	-0.0879121	0.778501	0.1	0.809981	-1	0.333333	-0.174825	0.58826	0.0838462	0.689425	89	89	283	283
44	HMGCS1-cg23435915	5	HMGCS1	ENSG00000112972	43289497	43313614	cg23435915	43044640	-0.266667	0.493331	-0.416667	0.269582	-0.371429	0.497222	-0.196429	0.481914	-0.333043	0.112083	-0.120879	0.696085	0.35	0.358581	0.5	1	0.321678	0.308312	0.103077	0.62269	82	82	263	263
45	HMGCS1-cg00067365	5	HMGCS1	ENSG00000112972	43289497	43313614	cg00067365	43121575	0.35	0.358581	-0.133333	0.743541	-0.257143	0.658333	-0.075	0.792571	0.124348	0.561166	-0.362637	0.223987	0.25	0.520635	-0.5	1	0.552448	0.066629	-0.0430769	0.838174	241	241	318	318
46	PFKFB4-cg16035189	3	PFKFB4	ENSG00000114268	48555117	48599448	cg16035189	49028001	0.366667	0.33626	0.233333	0.551709	0.714286	0.136111	0.235714	0.396553	-0.107826	0.614771	-0.0659341	0.834786	-0.333333	0.385323	-0.5	1	-0.48951	0.109632	-0.181538	0.383434	253	253	203	203
47	PFKFB4-cg14784932	3	PFKFB4	ENSG00000114268	48555117	48599448	cg14784932	48956937	0.566667	0.120574	0.0833333	0.843182	-0.428571	0.419444	0.103571	0.714424	0.00347826	0.988644	-0.252747	0.404328	0.6	0.0967978	-1	0.333333	0.223776	0.484911	-0.0276923	0.896086	354.5	354	332	332
48	PFKFB4-cg25808101	3	PFKFB4	ENSG00000114268	48555117	48599448	cg25808101	48282816	-0.316667	0.41008	-0.283333	0.462991	-0.142857	0.802778	-0.153571	0.584439	-0.302609	0.150463	-0.258242	0.393835	-0.9	0.00202822	-0.5	1	-0.685315	0.017305	-0.485385	0.0148899	96	96	25	25
49	PFKFB4-cg24398023	3	PFKFB4	ENSG00000114268	48555117	48599448	cg24398023	49449349	-0.1	0.809981	0.166667	0.677745	-0.542857	0.297222	-0.121429	0.666889	-0.255652	0.226965	-0.274725	0.363262	0.383333	0.3125	1	0.333333	0.538462	0.0749023	0.153846	0.46108	133.5	133.5	220.5	220.5
50	PFKFB4-cg00948664	3	PFKFB4	ENSG00000114268	48555117	48599448	cg00948664	48935316	-0.55	0.132777	-0.05	0.911618	0.2	0.713889	0.0678571	0.812443	0.053913	0.802416	0.159341	0.603931	0.133333	0.743541	0.5	1	0.230769	0.470906	0.221538	0.285839	297.5	297.5	170	170
51	MAPKAPK3-cg16953475	3	MAPKAPK3	ENSG00000114738	50648951	50686720	cg16953475	49711973	-0.383333	0.3125	-0.6	0.0967978	-0.0285714	1	-0.532143	0.0437917	-0.53913	0.00734878	-0.0934066	0.764582	0.733333	0.0311232	1	0.333333	0.405594	0.192612	0.18	0.387536	18	18	204.5	205
52	ADAM23-cg11793701	2	ADAM23	ENSG00000114948	207308263	207485851	cg11793701	206547163	-0.233333	0.551709	0.4	0.291193	-0.371429	0.497222	-0.0392857	0.892928	0.23913	0.259228	0.258242	0.393835	0.533333	0.147525	0.5	1	0.307692	0.330863	0.262308	0.204488	143	143	132	132
53	TROVE2-cg12859046	1	TROVE2	ENSG00000116747	193028552	193060907	cg12859046	193155208	-0.183333	0.64364	0.0333333	0.948391	-0.371429	0.497222	0.0785714	0.782681	-0.156522	0.463425	-0.120879	0.696085	0	1	-1	0.333333	0.146853	0.651073	-0.0161538	0.939885	213	213	342	343
54	HSPH1-cg16374953	13	HSPH1	ENSG00000120694	31710762	31736525	cg16374953	31191680	-0.1	0.809981	-0.133333	0.743541	-0.6	0.241667	-0.0821429	0.772822	-0.183478	0.389063	0.10989	0.723248	0	1	1	0.333333	0.258741	0.416938	0.537692	0.00626626	189.5	189.5	13	13
55	KBTBD4-cg24779587	11	KBTBD4	ENSG00000123444	47593749	47600567	cg24779587	47209163	-0.283333	0.462991	0	1	-0.6	0.241667	-0.185714	0.506674	0.046087	0.83088	-0.340659	0.254998	-0.366667	0.33626	-1	0.333333	-0.51049	0.0936054	-0.249231	0.228608	308	308	140.5	140.5
56	STAMBP-cg10014308	2	STAMBP	ENSG00000124356	74056086	74100786	cg10014308	73518221	0.15	0.708069	0.716667	0.0368662	-0.542857	0.297222	0.303571	0.270772	0.3	0.154146	-0.208791	0.493486	0.483333	0.1938	-1	0.333333	0.454545	0.140413	0.123077	0.556292	98	98	247	247
57	STAMBP-cg19194237	2	STAMBP	ENSG00000124356	74056086	74100786	cg19194237	73485189	0.166667	0.677745	-0.55	0.132777	0.0285714	1	-0.642857	0.0116708	-0.373913	0.0726822	-0.17033	0.578544	0.216667	0.580941	-0.5	1	-0.314685	0.319472	-0.237692	0.25143	56	56	153.5	153.5
58	STAMBP-cg02059927	2	STAMBP	ENSG00000124356	74056086	74100786	cg02059927	74936232	-0.633333	0.0760362	0.416667	0.269582	-0.6	0.241667	0.571429	0.0286232	0.291304	0.166891	-0.505495	0.0812151	-0.55	0.132777	0.5	1	-0.461538	0.133836	-0.464615	0.0203388	105	105	33	33
59	ANAPC13-cg20983617	3	ANAPC13	ENSG00000129055	134196548	134205558	cg20983617	133614790	-0.0333333	0.948391	0.183333	0.64364	-0.0285714	1	0.285714	0.301117	0.183478	0.389063	0.406593	0.169504	-0.666667	0.05889	-1	0.333333	-0.832168	0.00144087	-0.330769	0.106631	189.5	189.5	81	81
60	RBM39-cg03341758	20	RBM39	ENSG00000131051	34291531	34330234	cg03341758	34330234	-0.266667	0.493331	0.35	0.358581	0.428571	0.419444	0.382143	0.160652	0.415652	0.0444814	0.181319	0.553622	-0.366667	0.33626	1	0.333333	0.0979021	0.766288	0.0607692	0.772611	40	40	302	302
61	RBM39-cg04759756	20	RBM39	ENSG00000131051	34291531	34330234	cg04759756	35273933	0.25	0.520635	-0.166667	0.677745	-0.142857	0.802778	0.171429	0.540611	0.0782609	0.715593	0.148352	0.629758	0	1	-1	0.333333	-0.0559441	0.86898	0.0438462	0.835298	279.5	279.5	317	317
62	RBM39-cg09618904	20	RBM39	ENSG00000131051	34291531	34330234	cg09618904	34026478	-0.233333	0.551709	0.1	0.809981	0.314286	0.563889	0.239286	0.389235	-0.0252174	0.907725	0.28022	0.353376	-0.35	0.358581	-1	0.333333	-0.643357	0.0279546	-0.302308	0.141785	330	330	103	103
63	PRR7-cg17796323	5	PRR7	ENSG00000131188	176873446	176883283	cg17796323	177547973	-0.283333	0.462991	0.216667	0.580941	0.142857	0.802778	0.207143	0.457772	0.228696	0.281084	-0.461538	0.114936	0.05	0.911618	-0.5	1	0.146853	0.651073	-0.0984615	0.638465	150	150	270	270
64	PRR7-cg24705158	5	PRR7	ENSG00000131188	176873446	176883283	cg24705158	177876830	-0.183333	0.64364	0.0166667	0.98157	0.0285714	1	0.0785714	0.782681	0.18087	0.395941	-0.357143	0.231501	-0.35	0.358581	0.5	1	-0.370629	0.236732	-0.303077	0.140736	193	193	101.5	101.5
65	PRR7-cg19111773	5	PRR7	ENSG00000131188	176873446	176883283	cg19111773	177095013	0.666667	0.05889	0	1	0.0857143	0.919444	-0.114286	0.685768	-0.0269565	0.90128	0.159341	0.603931	0.133333	0.743541	0.5	1	0.0629371	0.851682	-0.0923077	0.65974	326	326	276	276
66	IGJ-cg09215582	4	IGJ	ENSG00000132465	71521258	71547534	cg09215582	71575507	-0.0333333	0.948391	0.4	0.291193	-0.828571	0.0583333	-0.253571	0.360721	-0.197391	0.353558	0.604396	0.0321195	-0.283333	0.462991	-0.5	1	0.0909091	0.783197	0.413077	0.0411861	176	176	51	51
67	MPRIP-cg00177611	17	MPRIP	ENSG00000133030	16945859	17120993	cg00177611	16290222	0.05	0.911618	0.0166667	0.98157	-0.657143	0.175	0.0285714	0.923417	0.0608696	0.777322	0.510989	0.0775693	0.166667	0.677745	-1	0.333333	0.188811	0.557828	0.206923	0.319458	290.5	290.5	186	186
68	MPRIP-cg27407935	17	MPRIP	ENSG00000133030	16945859	17120993	cg27407935	17723235	-0.416667	0.269582	-0.45	0.229817	-0.657143	0.175	-0.642857	0.0116708	-0.583478	0.00327938	0.021978	0.949418	-0.266667	0.493331	1	0.333333	0.111888	0.732775	0.147692	0.479399	15	15	230	230
69	MPRIP-cg24170090	17	MPRIP	ENSG00000133030	16945859	17120993	cg24170090	16945301	0.0833333	0.843182	0.0333333	0.948391	-0.771429	0.102778	-0.417857	0.122661	-0.214783	0.312017	-0.0714286	0.820632	-0.316667	0.41008	0.5	1	-0.272727	0.391233	-0.256923	0.214197	162.5	163	135	135
70	MPRIP-cg22909042	17	MPRIP	ENSG00000133030	16945859	17120993	cg22909042	17994408	0.2	0.613404	0.0333333	0.948391	0.828571	0.0583333	0.00714286	0.984663	-0.00347826	0.988644	-0.0769231	0.80653	0.3	0.436624	0.5	1	0.195804	0.542874	0.102308	0.625308	354.5	355	264	264
71	GIMAP4-cg00027162	7	GIMAP4	ENSG00000133574	150264365	150271041	cg00027162	151087726	0.0666667	0.880093	0.5	0.177662	0.142857	0.802778	0.367857	0.177894	0.127826	0.550161	0.291209	0.334071	0.25	0.520635	1	0.333333	0.503497	0.0987516	0.285385	0.166331	236	236	117	117
72	GIMAP4-cg17807458	7	GIMAP4	ENSG00000133574	150264365	150271041	cg17807458	150263087	0.566667	0.120574	-0.516667	0.1618	-0.6	0.241667	-0.514286	0.052425	-0.497391	0.0144248	0.021978	0.949418	0.0666667	0.880093	0.5	1	-0.188811	0.557828	-0.247692	0.231567	25.5	25.5	143	143
73	GIMAP4-cg11350520	7	GIMAP4	ENSG00000133574	150264365	150271041	cg11350520	151074519	0.116667	0.775628	0.45	0.229817	0.257143	0.658333	0.267857	0.333446	0.416522	0.044004	0.285714	0.343646	0.15	0.708069	-0.5	1	-0.34965	0.266004	-0.0515385	0.806655	39	39	311	311
74	GIMAP4-cg19795853	7	GIMAP4	ENSG00000133574	150264365	150271041	cg19795853	150118404	0.633333	0.0760362	0.05	0.911618	-0.0285714	1	0.1	0.72406	0.414783	0.0449628	0.17033	0.578544	0.333333	0.385323	-0.5	1	0.51049	0.0936054	0.51	0.0100588	41	41	16	16
75	GIMAP4-cg20994703	7	GIMAP4	ENSG00000133574	150264365	150271041	cg20994703	149542110	0.116667	0.775628	0.483333	0.1938	0.314286	0.563889	0.275	0.320277	0.501739	0.0134926	0.0824176	0.792486	0.266667	0.493331	-0.5	1	0.13986	0.667151	0.246154	0.234552	23	23	144	144
76	MRPL44-cg13385881	2	MRPL44	ENSG00000135900	224822121	224832431	cg13385881	224810212	-0.316667	0.41008	0.433333	0.249917	0.371429	0.497222	0.328571	0.231628	-0.253043	0.231869	-0.153846	0.616791	-0.65	0.0665619	1	0.333333	-0.20979	0.513513	-0.235385	0.25617	137	137	157	157
77	MRPL44-ch.2.4489892R	2	MRPL44	ENSG00000135900	224822121	224832431	ch.2.4489892R	225042950	0.6	0.0967978	-0.75	0.0254905	-0.257143	0.658333	-0.657143	0.00952743	-0.0669565	0.755543	0.587912	0.038107	0.0166667	0.98157	-0.5	1	0.111888	0.732775	0.0784615	0.708558	287	287	284.5	284.5
78	DNAJB2-cg14066865	2	DNAJB2	ENSG00000135924	220143989	220151622	cg14066865	219909008	-0.333333	0.385323	-0.0833333	0.843182	0.371429	0.497222	-0.025	0.933604	-0.192174	0.366637	-0.120879	0.696085	0.283333	0.462991	-1	0.333333	0.223776	0.484911	-0.0553846	0.792424	180	180	308	308
79	DNAJB2-cg08756441	2	DNAJB2	ENSG00000135924	220143989	220151622	cg08756441	219920216	0.116667	0.775628	-0.133333	0.743541	-0.0857143	0.919444	0.0678571	0.812443	-0.22	0.300177	-0.0879121	0.778501	-0.2	0.613404	0.5	1	-0.041958	0.903739	-0.332308	0.104938	157	157	78	78
80	DNAJB2-cg18797053	2	DNAJB2	ENSG00000135924	220143989	220151622	cg18797053	220143977	0.1	0.809981	-0.15	0.708069	-0.771429	0.102778	-0.389286	0.152477	-0.26087	0.217367	-0.137363	0.656	-0.233333	0.551709	1	0.333333	-0.328671	0.297385	-0.0353846	0.867045	130	130	327	327
81	DNAJB2-cg01288441	2	DNAJB2	ENSG00000135924	220143989	220151622	cg01288441	220291103	-0.55	0.132777	-0.35	0.358581	0.0285714	1	-0.0642857	0.822421	0	1	-0.021978	0.949418	-0.0833333	0.843182	-1	0.333333	-0.251748	0.430115	0.0776923	0.711306	359.5	359.5	286	286
82	DNAJB2-cg18259342	2	DNAJB2	ENSG00000135924	220143989	220151622	cg18259342	219184859	0.366667	0.33626	-0.1	0.809981	0.771429	0.102778	-0.0714286	0.802492	0.0626087	0.771081	0.28022	0.353376	0.466667	0.212522	0.5	1	0.111888	0.732775	0.375385	0.0652704	289	289	63	63
83	DNAJB2-cg12361925	2	DNAJB2	ENSG00000135924	220143989	220151622	cg12361925	220043530	0.533333	0.147525	-0.05	0.911618	0.0285714	1	-0.0321429	0.91324	0.046087	0.83088	0.0769231	0.80653	-0.1	0.809981	0.5	1	0.111888	0.732775	-0.139231	0.505192	308	308	239.5	239.5
84	DNAJB2-cg00634542	2	DNAJB2	ENSG00000135924	220143989	220151622	cg00634542	219254588	0.0666667	0.880093	-0.566667	0.120574	0.428571	0.419444	-0.432143	0.10942	-0.274783	0.193139	-0.483516	0.0970371	0.283333	0.462991	-0.5	1	0.0839161	0.800198	-0.325385	0.11272	115	115	86	86
85	DNAJB2-cg03995228	2	DNAJB2	ENSG00000135924	220143989	220151622	cg03995228	219263974	0.183333	0.64364	-0.0333333	0.948391	-0.0857143	0.919444	-0.125	0.657521	-0.262609	0.21423	-0.335165	0.263148	-0.516667	0.1618	1	0.333333	-0.433566	0.161446	-0.299231	0.146039	129	129	106.5	106
86	RANBP6-cg03390472	9	RANBP6	ENSG00000137040	6011043	6015618	cg03390472	5043263	0.133333	0.743541	-0.35	0.358581	-0.142857	0.802778	-0.342857	0.211	-0.187826	0.377753	0.346154	0.247007	-0.383333	0.3125	1	0.333333	-0.174825	0.58826	0.207692	0.31763	185	185	184.5	184.5
87	CCDC90B-cg19333374	11	CCDC90B	ENSG00000137500	82970139	82997450	cg19333374	82996473	-0.183333	0.64364	-0.7	0.043254	-0.314286	0.563889	-0.342857	0.211	0.295652	0.160428	0.428571	0.14593	0.3	0.436624	1	0.333333	0.398601	0.200973	0.416154	0.0395882	102	102	50	50
88	STAMBPL1-cg00281100	10	STAMBPL1	ENSG00000138134	90639491	90734910	cg00281100	90041434	0.133333	0.743541	0.183333	0.64364	-0.0857143	0.919444	-0.239286	0.389235	-0.0956522	0.655582	-0.351648	0.239175	-0.133333	0.743541	-0.5	1	-0.20979	0.513513	-0.16	0.443139	265.5	265.5	216.5	216.5
89	NCOR1-cg24170090	17	NCOR1	ENSG00000141027	15932471	16121499	cg24170090	16945301	0.7	0.043254	0.133333	0.743541	-0.942857	0.0166667	-0.335714	0.221157	0.215652	0.310024	0.412088	0.163386	-0.516667	0.1618	0.5	1	-0.335664	0.286691	0.299231	0.146039	161	161	106.5	107
90	NCOR1-cg00177611	17	NCOR1	ENSG00000141027	15932471	16121499	cg00177611	16290222	0.2	0.613404	-0.416667	0.269582	-0.542857	0.297222	-0.382143	0.160652	0.0904348	0.673385	0.620879	0.0268669	-0.183333	0.64364	-1	0.333333	-0.321678	0.308312	0.390769	0.0543755	270	270	58	58
91	FAM134C-cg05550919	17	FAM134C	ENSG00000141699	40731531	40762641	cg05550919	40074633	-0.133333	0.743541	0.3	0.436624	-0.0857143	0.919444	0.35	0.201155	-0.0547826	0.799268	0.115385	0.709625	-0.4	0.291193	-0.5	1	-0.321678	0.308312	-0.0338462	0.872841	295.5	295.5	328	328
92	FAM134C-cg24994893	17	FAM134C	ENSG00000141699	40731531	40762641	cg24994893	41561184	-0.0666667	0.880093	0.533333	0.147525	-0.2	0.713889	0.267857	0.333446	0.026087	0.904502	-0.010989	0.978311	-0.166667	0.677745	0.5	1	0.0909091	0.783197	0.233077	0.260968	328	328	160	160
93	FAM134C-cg00603673	17	FAM134C	ENSG00000141699	40731531	40762641	cg00603673	40810849	0.333333	0.385323	0.233333	0.551709	0.6	0.241667	-0.135714	0.629716	-0.0121739	0.956219	-0.21978	0.470353	0.0833333	0.843182	-1	0.333333	-0.104895	0.749479	-0.223846	0.280747	346.5	346.5	167.5	167.5
94	FAM134C-cg05181714	17	FAM134C	ENSG00000141699	40731531	40762641	cg05181714	41486397	0.0333333	0.948391	0.5	0.177662	-0.542857	0.297222	-0.196429	0.481914	-0.00695652	0.975669	0.120879	0.696085	-0.25	0.520635	1	0.333333	0	1	0.266154	0.197742	351.5	351.5	127	127
95	ZNF473-cg06477444	19	ZNF473	ENSG00000142528	50528971	50556671	cg06477444	50411521	-0.5	0.177662	-0.466667	0.212522	0.657143	0.175	-0.196429	0.481914	-0.0304348	0.888409	-0.197802	0.517155	0.0833333	0.843182	0.5	1	0.307692	0.330863	0.328462	0.109209	322	322	83	83
96	ZNF473-cg03061811	19	ZNF473	ENSG00000142528	50528971	50556671	cg03061811	49866779	-0.4	0.291193	-0.3	0.436624	0.428571	0.419444	-0.0892857	0.753207	-0.167826	0.431366	-0.186813	0.541341	0.166667	0.677745	1	0.333333	0.167832	0.603728	-0.152308	0.465624	202.5	202.5	224	223
97	ZNF473-cg15030465	19	ZNF473	ENSG00000142528	50528971	50556671	cg15030465	51400352	0.466667	0.212522	0.25	0.520635	0.371429	0.497222	0.171429	0.540611	0.206087	0.33239	0.0824176	0.792486	0.0166667	0.98157	0.5	1	0.251748	0.430115	-0.238462	0.249863	169	169	152	152
98	MTF2-cg09955730	1	MTF2	ENSG00000143033	93544792	93604638	cg09955730	93646783	0.6	0.0967978	0.4	0.291193	0.485714	0.355556	0.00357143	0.994887	0.263478	0.212674	0.192308	0.529185	0.0833333	0.843182	-0.5	1	-0.230769	0.470906	0.296923	0.149289	127.5	127	108.5	108
99	MTF2-cg23929381	1	MTF2	ENSG00000143033	93544792	93604638	cg23929381	93645855	0.283333	0.462991	0.35	0.358581	-0.142857	0.802778	-0.103571	0.714424	-0.0156522	0.943265	0.192308	0.529185	0.183333	0.64364	-0.5	1	0.496503	0.104093	-0.273846	0.184718	338.5	338.5	121	121
100	MTF2-cg22807700	1	MTF2	ENSG00000143033	93544792	93604638	cg22807700	94345672	0	1	-0.466667	0.212522	0.6	0.241667	-0.207143	0.457772	-0.207826	0.328251	0.010989	0.978311	0.0166667	0.98157	-1	0.333333	-0.391608	0.209564	0.147692	0.479399	168	168	230	230
101	UBA3-cg24757978	3	UBA3	ENSG00000144744	69103881	69129559	cg24757978	69003455	-0.2	0.613404	0.05	0.911618	-0.0285714	1	-0.00714286	0.984663	0.0443478	0.837235	0.0769231	0.80653	0.0166667	0.98157	0.5	1	-0.0839161	0.800198	-0.0746154	0.722334	312.5	312.5	288.5	288.5
102	ABHD10-cg27043141	3	ABHD10	ENSG00000144827	111697857	111712210	cg27043141	111851265	-0.2	0.613404	-0.0833333	0.843182	0.6	0.241667	0.15	0.593383	-0.132174	0.536549	0	1	-0.0666667	0.880093	-0.5	1	0.237762	0.457102	0.261538	0.205856	234.5	234.5	134	134
103	RNF145-cg25142010	5	RNF145	ENSG00000145860	158584417	158637061	cg25142010	158150180	0.233333	0.551709	0.6	0.0967978	0.257143	0.658333	-0.117857	0.676305	0.0278261	0.89806	0.43956	0.135028	0.0666667	0.880093	-0.5	1	-0.0909091	0.783197	0.0530769	0.800955	324	323	309.5	309
104	UTP23-cg21467904	8	UTP23	ENSG00000147679	117778742	117861702	cg21467904	118532775	-0.4	0.291193	0.583333	0.107997	-0.485714	0.355556	0.296429	0.282672	-0.406957	0.0494851	-0.285714	0.343646	0.616667	0.0857253	-0.5	1	0.286713	0.366408	0.113846	0.586528	45	45	256.5	257
105	NAPRT1-cg07123730	8	NAPRT1	ENSG00000147813	144656955	144660819	cg07123730	144502809	0.483333	0.1938	0.7	0.043254	-0.2	0.713889	0.242857	0.381992	0.411304	0.0469303	-0.335165	0.263148	0.333333	0.385323	1	0.333333	0.132867	0.683366	-0.189231	0.363305	42	42	196	196
106	NAPRT1-cg05965892	8	NAPRT1	ENSG00000147813	144656955	144660819	cg05965892	144519125	-0.216667	0.580941	-0.0666667	0.880093	-0.314286	0.563889	-0.0464286	0.872681	-0.168696	0.428951	0.445055	0.129793	-0.266667	0.493331	1	0.333333	0.0769231	0.817283	0.438462	0.0294351	201	201	40	40
107	NAPRT1-cg01779882	8	NAPRT1	ENSG00000147813	144656955	144660819	cg01779882	144408866	0.266667	0.493331	0.333333	0.385323	0.2	0.713889	0.15	0.593383	0.133913	0.531149	-0.0714286	0.820632	-0.616667	0.0857253	-0.5	1	-0.27972	0.378709	-0.16	0.443139	230	230	216.5	216.5
108	NAPRT1-cg14740860	8	NAPRT1	ENSG00000147813	144656955	144660819	cg14740860	144572001	-0.116667	0.775628	-0.416667	0.269582	-0.0857143	0.919444	-0.435714	0.106277	-0.271304	0.199011	-0.247253	0.41497	0.5	0.177662	1	0.333333	0.629371	0.0323947	0.139231	0.505192	122	122	239.5	239.5
109	NAPRT1-cg11147309	8	NAPRT1	ENSG00000147813	144656955	144660819	cg11147309	145011888	-0.15	0.708069	0.0166667	0.98157	0.0285714	1	-0.257143	0.353786	-0.304348	0.148043	0.0549451	0.863236	0.583333	0.107997	0.5	1	0.216783	0.499115	0.0130769	0.951599	95	95	346	346
110	NAPRT1-cg10349844	8	NAPRT1	ENSG00000147813	144656955	144660819	cg10349844	144519187	0.15	0.708069	-0.133333	0.743541	-0.6	0.241667	0.0214286	0.943802	-0.0469565	0.827706	0.148352	0.629758	-0.166667	0.677745	-0.5	1	-0.013986	0.973694	0.262308	0.204488	306	306	132	132
111	NAPRT1-cg03612190	8	NAPRT1	ENSG00000147813	144656955	144660819	cg03612190	144565290	-0.633333	0.0760362	-0.133333	0.743541	-0.428571	0.419444	-0.278571	0.313812	-0.293913	0.162991	-0.0879121	0.778501	-0.65	0.0665619	-1	0.333333	-0.755245	0.00659654	-0.422308	0.0365417	104	104	47	47
112	NAPRT1-cg11469769	8	NAPRT1	ENSG00000147813	144656955	144660819	cg11469769	144950787	0.433333	0.249917	-0.05	0.911618	-0.142857	0.802778	0.221429	0.426577	0.223478	0.292444	-0.708791	0.00882856	-0.133333	0.743541	-1	0.333333	0.13986	0.667151	-0.31	0.131547	153.5	153.5	96	96
113	NAPRT1-cg07690326	8	NAPRT1	ENSG00000147813	144656955	144660819	cg07690326	145019032	0.433333	0.249917	-0.1	0.809981	0.314286	0.563889	0.0714286	0.802492	0.246957	0.243589	-0.631868	0.0237434	-0.25	0.520635	1	0.333333	-0.153846	0.63514	-0.466923	0.0196623	138.5	138.5	31	31
114	NAPRT1-cg10641213	8	NAPRT1	ENSG00000147813	144656955	144660819	cg10641213	144450877	0.566667	0.120574	0.0833333	0.843182	0.428571	0.419444	-0.253571	0.360721	0.0513043	0.811879	0.0934066	0.764582	-0.25	0.520635	0.5	1	0.00699301	0.99123	-0.0392308	0.852586	301.5	301.5	320	320
115	NAPRT1-cg24415118	8	NAPRT1	ENSG00000147813	144656955	144660819	cg24415118	144493461	0.633333	0.0760362	-0.0666667	0.880093	0.314286	0.563889	-0.2	0.473797	0.156522	0.463425	-0.296703	0.324652	-0.116667	0.775628	0.5	1	0.118881	0.716184	-0.0261538	0.901911	213	213	333	333
116	PIGF-cg25927444	2	PIGF	ENSG00000151665	46808076	46844258	cg25927444	47236103	-0.65	0.0665619	0.133333	0.743541	-0.0285714	1	-0.107143	0.704828	-0.153043	0.473537	0.10989	0.723248	-0.2	0.613404	0.5	1	-0.041958	0.903739	-0.0584615	0.781086	217.5	217.5	305	305
117	CENPJ-cg18215726	13	CENPJ	ENSG00000151849	25457171	25497018	cg18215726	24896584	-0.55	0.132777	0.216667	0.580941	0.0857143	0.919444	0.189286	0.498353	-0.263478	0.212674	0.186813	0.541341	-0.0833333	0.843182	-0.5	1	-0.244755	0.443504	0.0846154	0.686707	127.5	128	282	282
118	GGPS1-cg00339356	1	GGPS1	ENSG00000152904	235490665	235507847	cg00339356	234615080	-0.333333	0.385323	0.05	0.911618	-0.6	0.241667	-0.0678571	0.812443	-0.108696	0.611897	-0.78022	0.00262062	0.15	0.708069	-0.5	1	0.104895	0.749479	-0.573077	0.00323846	251.5	251.5	11	11
119	GGPS1-cg09316592	1	GGPS1	ENSG00000152904	235490665	235507847	cg09316592	235267749	-0.483333	0.1938	0.233333	0.551709	0.0857143	0.919444	0.196429	0.481914	-0.0513043	0.811879	0.00549451	0.99277	0.133333	0.743541	-1	0.333333	-0.132867	0.683366	0.210769	0.310382	301.5	301.5	179	179
120	C16orf87-cg03368870	16	C16orf87	ENSG00000155330	46830519	46865323	cg03368870	46655909	-0.15	0.708069	0.0833333	0.843182	-0.0857143	0.919444	-0.232143	0.403947	0.156522	0.463425	-0.0934066	0.764582	0.0666667	0.880093	0.5	1	-0.118881	0.716184	-0.282308	0.171101	213	213	118	118
121	ZNF689-cg06664465	16	ZNF689	ENSG00000156853	30613879	30635333	cg06664465	29796798	-0.333333	0.385323	-0.7	0.043254	0.0285714	1	-0.567857	0.0298045	-0.148696	0.486337	-0.010989	0.978311	-0.133333	0.743541	-0.5	1	-0.300699	0.342483	-0.392308	0.0533704	219	219	57	57
122	ZNF689-cg02262187	16	ZNF689	ENSG00000156853	30613879	30635333	cg02262187	31498651	0.1	0.809981	0.733333	0.0311232	0.0857143	0.919444	0.510714	0.0542955	-0.0434783	0.840417	0.346154	0.247007	0.0166667	0.98157	1	0.333333	0.27972	0.378709	0.456154	0.0229853	314.5	314.5	35	35
123	ZNF689-cg03942436	16	ZNF689	ENSG00000156853	30613879	30635333	cg03942436	30583048	0.2	0.613404	0.133333	0.743541	0.657143	0.175	0.285714	0.301117	-0.013913	0.94974	-0.241758	0.425759	0.0166667	0.98157	-1	0.333333	-0.181818	0.572958	-0.423846	0.0358105	341	341	45	45
124	ZNF689-cg05034471	16	ZNF689	ENSG00000156853	30613879	30635333	cg05034471	30034801	0.5	0.177662	-0.0666667	0.880093	-0.0857143	0.919444	-0.132143	0.638933	0.20087	0.344995	-0.0659341	0.834786	-0.666667	0.05889	0.5	1	-0.503497	0.0987516	-0.472308	0.0181558	173.5	173.5	29.5	29.5
125	ZNF689-cg05192145	16	ZNF689	ENSG00000156853	30613879	30635333	cg05192145	30832346	0.1	0.809981	0.116667	0.775628	-0.0285714	1	0.125	0.657521	-0.136522	0.523099	0.230769	0.447772	0.0833333	0.843182	0.5	1	0.034965	0.921184	-0.0646154	0.758544	227	227	295	295
126	ZNF689-cg03610266	16	ZNF689	ENSG00000156853	30613879	30635333	cg03610266	31471383	0.3	0.436624	0.316667	0.41008	-0.0857143	0.919444	0.0821429	0.772822	0.349565	0.0945877	-0.785714	0.00234054	-0.633333	0.0760362	0.5	1	-0.384615	0.218387	-0.647692	0.000623794	73	73	3	3
127	MRPL17-cg19511651	11	MRPL17	ENSG00000158042	6702013	6704632	cg19511651	5951433	-0.0333333	0.948391	-0.0666667	0.880093	0.771429	0.102778	0.296429	0.282672	0.13913	0.515109	0.21978	0.470353	0.75	0.0254905	0.5	1	0.265734	0.403977	0.125385	0.548848	224.5	224.5	245.5	245.5
128	MITD1-cg01310365	2	MITD1	ENSG00000158411	99777890	99797521	cg01310365	99438540	0.366667	0.33626	0.75	0.0254905	0.6	0.241667	0.278571	0.313812	0.144348	0.499312	-0.0549451	0.863236	-0.1	0.809981	1	0.333333	0.041958	0.903739	0.117692	0.573842	222	222	253	253
129	UBASH3A-cg05094271	21	UBASH3A	ENSG00000160185	43824008	43867791	cg05094271	44299702	-0.416667	0.269582	-0.166667	0.677745	0.485714	0.355556	0.153571	0.584439	0.0530435	0.805567	-0.192308	0.529185	-0.266667	0.493331	-1	0.333333	-0.0559441	0.86898	0.153846	0.46108	299	299	220.5	220.5
130	UBASH3A-cg03052962	21	UBASH3A	ENSG00000160185	43824008	43867791	cg03052962	44312871	0.6	0.0967978	0.25	0.520635	0.0285714	1	-0.328571	0.231628	-0.0826087	0.700416	0.247253	0.41497	0.416667	0.269582	0.5	1	-0.0839161	0.800198	-0.121538	0.561281	275.5	275.5	249	249
131	NACC1-cg23273214	19	NACC1	ENSG00000160877	13228917	13251955	cg23273214	14142737	-0.65	0.0665619	-0.333333	0.385323	0.6	0.241667	-0.0214286	0.943802	0.208696	0.326194	-0.401099	0.175774	0.133333	0.743541	1	0.333333	0.27972	0.378709	0.0361538	0.864149	167	167	325	325.5
132	NACC1-cg21593941	19	NACC1	ENSG00000160877	13228917	13251955	cg21593941	12834873	-0.65	0.0665619	-0.5	0.177662	-0.428571	0.419444	-0.446429	0.0972374	-0.652174	0.000741681	-0.137363	0.656	-0.3	0.436624	-0.5	1	-0.223776	0.484911	-0.340769	0.0959842	9	9	77	77
133	NACC1-cg08467185	19	NACC1	ENSG00000160877	13228917	13251955	cg08467185	12917312	-0.816667	0.0107694	-0.516667	0.1618	-0.0285714	1	-0.303571	0.270772	-0.328696	0.117065	-0.467033	0.11026	0.25	0.520635	-0.5	1	0.0769231	0.817283	-0.447692	0.0259078	83	83	37	37
134	KLHL21-cg11404945	1	KLHL21	ENSG00000162413	6650784	6674667	cg11404945	6521138	-0.15	0.708069	0	1	-0.371429	0.497222	-0.210714	0.449866	-0.387826	0.0620617	0.467033	0.11026	0.0666667	0.880093	-0.5	1	0.0629371	0.851682	0.0361538	0.864149	51.5	51.5	325	325.5
135	ZNF281-cg19233001	1	ZNF281	ENSG00000162702	200374068	200379184	cg19233001	201346876	0.416667	0.269582	-0.2	0.613404	0.0285714	1	-0.614286	0.0170757	-0.0782609	0.715593	0.159341	0.603931	-0.533333	0.147525	0.5	1	0.0909091	0.783197	0.372308	0.067641	279.5	279.5	65	65
136	ZNF281-cg10092377	1	ZNF281	ENSG00000162702	200374068	200379184	cg10092377	200880981	-0.1	0.809981	-0.266667	0.493331	0.142857	0.802778	0.0892857	0.753207	-0.235652	0.266385	0.159341	0.603931	0.25	0.520635	-1	0.333333	-0.195804	0.542874	-0.478462	0.016552	146.5	146.5	27	27
137	ZNF281-cg22607266	1	ZNF281	ENSG00000162702	200374068	200379184	cg22607266	199717290	0.666667	0.05889	-0.466667	0.212522	0.314286	0.563889	-0.585714	0.0242547	-0.013913	0.94974	0.164835	0.591181	-0.3	0.436624	0.5	1	-0.013986	0.973694	-0.0530769	0.800955	341	341	309.5	310
138	PBXIP1-cg09807979	1	PBXIP1	ENSG00000163346	154916552	154928599	cg09807979	154909529	0.366667	0.33626	-0.0833333	0.843182	0.257143	0.658333	0.107143	0.704828	0.298261	0.156637	-0.137363	0.656	0.416667	0.269582	1	0.333333	0.664336	0.0221592	0.223846	0.280747	100	100	167.5	167.5
139	PBXIP1-cg23008177	1	PBXIP1	ENSG00000163346	154916552	154928599	cg23008177	155036577	-0.3	0.436624	-0.766667	0.02139	0.371429	0.497222	-0.103571	0.714424	-0.0878261	0.682353	-0.39011	0.188772	-0.05	0.911618	-0.5	1	-0.00699301	0.99123	-0.118462	0.57132	272	272	251.5	251
140	PBXIP1-cg17880376	1	PBXIP1	ENSG00000163346	154916552	154928599	cg17880376	155112472	0.466667	0.212522	0.216667	0.580941	0.428571	0.419444	0.257143	0.353786	0.187826	0.377753	0.0494505	0.877523	-0.15	0.708069	0.5	1	0.153846	0.63514	-0.203077	0.328698	185	185	188.5	188.5
141	KBTBD8-cg26053346	3	KBTBD8	ENSG00000163376	67048727	67061634	cg26053346	66454856	0.466667	0.212522	-0.0666667	0.880093	-0.942857	0.0166667	-0.532143	0.0437917	-0.11913	0.577861	-0.0494505	0.877523	-0.4	0.291193	-1	0.333333	-0.636364	0.0301143	-0.29	0.159355	244	244	115.5	115.5
142	KBTBD8-cg21841632	3	KBTBD8	ENSG00000163376	67048727	67061634	cg21841632	66853898	-0.2	0.613404	-0.416667	0.269582	0.257143	0.658333	0.110714	0.695276	0.0191304	0.930325	-0.307692	0.306287	-0.2	0.613404	-0.5	1	-0.328671	0.297385	0.116923	0.576369	335	335	254	254
143	KBTBD8-cg24150385	3	KBTBD8	ENSG00000163376	67048727	67061634	cg24150385	66543263	0.8	0.0138283	-0.216667	0.580941	0.371429	0.497222	0.0142857	0.964222	0.073913	0.730877	0.104396	0.736951	0.05	0.911618	-0.5	1	-0.202797	0.5281	-0.116154	0.578902	282.5	282.5	255	255
144	TMEM79-cg14611278	1	TMEM79	ENSG00000163472	156252726	156262976	cg14611278	156571598	0.666667	0.05889	-0.45	0.229817	0.0285714	1	-0.289286	0.294889	0.113043	0.597613	0.450549	0.124701	0.5	0.177662	-1	0.333333	0.412587	0.184481	0.240769	0.245202	245	245	148.5	148.5
145	TMEM79-cg02931398	1	TMEM79	ENSG00000163472	156252726	156262976	cg02931398	156637105	0	1	0.0166667	0.98157	0.428571	0.419444	0.153571	0.584439	0.35913	0.0854531	-0.269231	0.373301	0.2	0.613404	-1	0.333333	0.0909091	0.783197	0.235385	0.25617	66	66	157	157
146	TMEM79-cg12124478	1	TMEM79	ENSG00000163472	156252726	156262976	cg12124478	156542480	0.183333	0.64364	-0.333333	0.385323	-0.428571	0.419444	-0.553571	0.0349094	-0.188696	0.375514	0.0824176	0.792486	0.45	0.229817	1	0.333333	0.482517	0.115374	0.431538	0.032329	182.5	182.5	42	42
147	TMEM79-cg17872853	1	TMEM79	ENSG00000163472	156252726	156262976	cg17872853	156648106	-0.433333	0.249917	0.333333	0.385323	-0.0285714	1	-0.0392857	0.892928	-0.20087	0.344995	-0.021978	0.949418	0.0833333	0.843182	-0.5	1	0.0909091	0.783197	0.0284615	0.893175	173.5	173.5	331	331
148	TMEM79-cg12080906	1	TMEM79	ENSG00000163472	156252726	156262976	cg12080906	156646065	-0.666667	0.05889	0.133333	0.743541	0.371429	0.497222	0.203571	0.46575	-0.343478	0.100774	-0.120879	0.696085	-0.0166667	0.98157	-1	0.333333	-0.104895	0.749479	-0.108462	0.604494	77	77	258	258
149	TMEM79-cg13224583	1	TMEM79	ENSG00000163472	156252726	156262976	cg13224583	156883745	-0.366667	0.33626	-0.1	0.809981	0.6	0.241667	0.0642857	0.822421	-0.162609	0.446008	-0.5	0.0849828	0.2	0.613404	-0.5	1	0.195804	0.542874	-0.151538	0.467905	207	207	226	226
150	TMEM79-cg06106793	1	TMEM79	ENSG00000163472	156252726	156262976	cg06106793	156736771	-0.166667	0.677745	0.266667	0.493331	-0.0857143	0.919444	-0.0678571	0.812443	-0.026087	0.904502	0.505495	0.0812151	-0.433333	0.249917	0.5	1	-0.195804	0.542874	0.173846	0.404197	328	328	207	207
151	TMEM79-cg25343618	1	TMEM79	ENSG00000163472	156252726	156262976	cg25343618	156631235	-0.05	0.911618	0.0333333	0.948391	0.0857143	0.919444	-0.228571	0.411416	-0.0156522	0.943265	0.543956	0.058134	-0.4	0.291193	0.5	1	-0.258741	0.416938	-0.01	0.963324	338.5	338.5	349.5	349.5
152	F2RL1-cg22203582	5	F2RL1	ENSG00000164251	76114758	76131140	cg22203582	76507680	0.55	0.132777	0.1	0.809981	-0.257143	0.658333	0.264286	0.340147	0.362609	0.0823043	0.021978	0.949418	-0.55	0.132777	-0.5	1	-0.454545	0.140413	-0.491538	0.0135312	63	63	24	24
153	F2RL1-cg15118835	5	F2RL1	ENSG00000164251	76114758	76131140	cg15118835	75469826	-0.316667	0.41008	0.1	0.809981	0.142857	0.802778	-0.0964286	0.733738	-0.164348	0.441098	-0.307692	0.306287	-0.266667	0.493331	-0.5	1	-0.496503	0.104093	-0.508462	0.0103162	206	206	17	17
154	GRPEL2-cg01274321	5	GRPEL2	ENSG00000164284	148724993	148734146	cg01274321	149415426	0.15	0.708069	-0.75	0.0254905	0.0857143	0.919444	-0.446429	0.0972374	-0.436522	0.0341058	0.214286	0.481851	0.0166667	0.98157	-0.5	1	-0.0909091	0.783197	0.189231	0.363305	35	35	196	196
155	TRA2A-cg07060794	7	TRA2A	ENSG00000164548	23544399	23571660	cg07060794	23387365	-0.483333	0.1938	0.783333	0.0172233	-0.0285714	1	0.292857	0.288741	-0.157391	0.460915	0.0769231	0.80653	0.35	0.358581	0.5	1	0.272727	0.391233	0.144615	0.488698	211	211	234	234
156	TRA2A-cg03711348	7	TRA2A	ENSG00000164548	23544399	23571660	cg03711348	22862508	0.05	0.911618	-0.35	0.358581	0.314286	0.563889	0.160714	0.566727	0.201739	0.342875	0.120879	0.696085	0.283333	0.462991	-0.5	1	0.041958	0.903739	-0.0907692	0.665101	172	172	278.5	278.5
157	TRA2A-cg21005607	7	TRA2A	ENSG00000164548	23544399	23571660	cg21005607	24376838	0.0833333	0.843182	0.383333	0.3125	-0.428571	0.419444	0.05	0.862585	0.191304	0.368845	0.384615	0.195502	0.366667	0.33626	0.5	1	0.181818	0.572958	0.306923	0.135575	181	181	98.5	98
158	TC2N-cg09317403	14	TC2N	ENSG00000165929	92246095	92333880	cg09317403	92994936	0.05	0.911618	0.0333333	0.948391	-0.485714	0.355556	-0.321429	0.242415	-0.218261	0.304092	-0.115385	0.709625	-0.116667	0.775628	-1	0.333333	0.041958	0.903739	-0.0123077	0.95453	159	159	347	347
159	SMG8-cg17189639	17	SMG8	ENSG00000167447	57286761	57292608	cg17189639	58216551	0.15	0.708069	0.0666667	0.880093	-0.428571	0.419444	-0.0714286	0.802492	-0.224348	0.29053	-0.247253	0.41497	-0.35	0.358581	1	0.333333	-0.0979021	0.766288	-0.493077	0.0132081	152	152	21	21
160	SMG8-cg11019211	17	SMG8	ENSG00000167447	57286761	57292608	cg11019211	56833043	0.0333333	0.948391	0.15	0.708069	-0.314286	0.563889	0.0142857	0.964222	0.13913	0.515109	0.142857	0.642829	0.166667	0.677745	-0.5	1	0.027972	0.938663	0.153077	0.463349	224.5	224.5	222	222
161	IRF2-cg04525580	4	IRF2	ENSG00000168310	185308867	185395734	cg04525580	185352181	-0.116667	0.775628	0.0666667	0.880093	-0.428571	0.419444	0.0464286	0.872681	-0.266087	0.20805	-0.120879	0.696085	-0.166667	0.677745	-0.5	1	-0.13986	0.667151	0.215385	0.299707	126	126	178	178
162	IRF2-cg05787792	4	IRF2	ENSG00000168310	185308867	185395734	cg05787792	186347521	0.366667	0.33626	-0.566667	0.120574	-0.828571	0.0583333	-0.596429	0.021332	-0.558261	0.00525345	-0.153846	0.616791	0.3	0.436624	-0.5	1	0.300699	0.342483	-0.306154	0.136596	16	16	100	100
163	TRIAP1-cg23830810	12	TRIAP1	ENSG00000170855	120881764	120884215	cg23830810	120967582	-0.0333333	0.948391	-0.283333	0.462991	0.885714	0.0333333	-0.00714286	0.984663	0.326957	0.119103	-0.0879121	0.778501	-0.133333	0.743541	-0.5	1	-0.181818	0.572958	0.0607692	0.772611	85	85	302	302
164	TRIAP1-cg27304573	12	TRIAP1	ENSG00000170855	120881764	120884215	cg27304573	120967456	-0.116667	0.775628	-0.116667	0.775628	-0.6	0.241667	-0.171429	0.540611	0.497391	0.0144248	0.60989	0.03029	0.05	0.911618	-0.5	1	0.041958	0.903739	0.353077	0.0840117	25.5	25.5	72	72
165	TRIAP1-cg24975581	12	TRIAP1	ENSG00000170855	120881764	120884215	cg24975581	121128268	0.35	0.358581	0.25	0.520635	0.428571	0.419444	0.310714	0.259191	-0.401739	0.052695	0.335165	0.263148	0.116667	0.775628	-0.5	1	0.181818	0.572958	0.147692	0.479399	47	47	230	230
166	TRIAP1-cg12067928	12	TRIAP1	ENSG00000170855	120881764	120884215	cg12067928	121166143	0.316667	0.41008	0.5	0.177662	-0.428571	0.419444	0.0964286	0.733738	0.408696	0.0484503	0.10989	0.723248	-0.483333	0.1938	1	0.333333	-0.118881	0.716184	-0.200769	0.33432	43	43	190	190
167	CYCS-cg21005607	7	CYCS	ENSG00000172115	25159710	25164980	cg21005607	24376838	0.0333333	0.948391	-0.766667	0.02139	0.657143	0.175	-0.00714286	0.984663	0.112174	0.600458	-0.175824	0.566024	0.0666667	0.880093	1	0.333333	0.160839	0.619356	0.0923077	0.65974	246	246	276	276
168	CYCS-cg15041658	7	CYCS	ENSG00000172115	25159710	25164980	cg15041658	24866066	0.516667	0.1618	0.0666667	0.880093	-0.885714	0.0333333	-0.0285714	0.923417	0.053913	0.802416	-0.192308	0.529185	0.6	0.0967978	1	0.333333	0.601399	0.0428069	-0.0607692	0.772611	297.5	297.5	302	302
169	CLP1-cg05655457	11	CLP1	ENSG00000172409	57416465	57429340	cg05655457	58127944	-0.0833333	0.843182	-0.216667	0.580941	0.828571	0.0583333	0.0107143	0.97444	-0.327826	0.118081	-0.445055	0.129793	-0.583333	0.107997	0.5	1	-0.398601	0.200973	-0.451538	0.0245438	84	84	36	36
170	TMEM167A-cg26630791	5	TMEM167A	ENSG00000174695	82348665	82373682	cg26630791	83017000	0.0666667	0.880093	-0.483333	0.1938	-0.371429	0.497222	-0.171429	0.540611	0.103478	0.629225	-0.0604396	0.848989	-0.55	0.132777	-1	0.333333	-0.237762	0.457102	-0.0361538	0.864149	258.5	258.5	325	324
171	CHST2-cg19893077	3	CHST2	ENSG00000175040	142838173	142841800	cg19893077	142314877	-0.0666667	0.880093	0.25	0.520635	0.257143	0.658333	-0.0107143	0.97444	-0.0965217	0.652632	0.28022	0.353376	-0.533333	0.147525	-1	0.333333	-0.041958	0.903739	0.104615	0.617468	263.5	263.5	261	261
172	PDIK1L-cg12805491	1	PDIK1L	ENSG00000175087	26437664	26452034	cg12805491	26198721	-0.416667	0.269582	0.116667	0.775628	0.314286	0.563889	0.221429	0.426577	-0.306957	0.144466	-0.428571	0.14593	-0.183333	0.64364	-0.5	1	-0.223776	0.484911	-0.492308	0.0133688	94	94	22.5	22.5
173	PDIK1L-cg16051685	1	PDIK1L	ENSG00000175087	26437664	26452034	cg16051685	26394083	0.1	0.809981	-0.2	0.613404	0.771429	0.102778	0.0892857	0.753207	0.0991304	0.643815	-0.478022	0.101312	0.316667	0.41008	-0.5	1	0.195804	0.542874	0.146154	0.484037	262	262	232.5	232.5
174	PDIK1L-cg24593630	1	PDIK1L	ENSG00000175087	26437664	26452034	cg24593630	26496180	-0.4	0.291193	-0.15	0.708069	-0.714286	0.136111	-0.267857	0.333446	-0.173043	0.416991	-0.291209	0.334071	0.516667	0.1618	1	0.333333	0.454545	0.140413	0.22	0.289267	198	198	172.5	172.5
175	ZNF408-cg24779587	11	ZNF408	ENSG00000175213	46722368	46727462	cg24779587	47209163	0.266667	0.493331	-0.133333	0.743541	-0.371429	0.497222	-0.25	0.367735	0.0130435	0.952979	0.434066	0.140407	0.583333	0.107997	-0.5	1	0.272727	0.391233	0.274615	0.183449	344	344	120	120
176	ZNF408-cg00338996	11	ZNF408	ENSG00000175213	46722368	46727462	cg00338996	45828080	-0.0666667	0.880093	0.166667	0.677745	-0.657143	0.175	-0.132143	0.638933	-0.0278261	0.89806	-0.538462	0.0610936	0.283333	0.462991	-0.5	1	0.230769	0.470906	-0.3	0.144967	324	324.5	104.5	104.5
177	PLEKHF2-cg01466771	8	PLEKHF2	ENSG00000175895	96146032	96168912	cg01466771	96146967	-0.433333	0.249917	-0.166667	0.677745	0.6	0.241667	0.225	0.41896	-0.271304	0.199011	-0.362637	0.223987	0.0333333	0.948391	0.5	1	0.258741	0.416938	0.223846	0.280747	122	122	167.5	167.5
178	PLEKHF2-cg00837773	8	PLEKHF2	ENSG00000175895	96146032	96168912	cg00837773	95837532	0.3	0.436624	-0.1	0.809981	-0.485714	0.355556	-0.378571	0.16485	-0.426957	0.0385881	-0.28022	0.353376	-0.116667	0.775628	-1	0.333333	-0.293706	0.354333	-0.113846	0.586528	37	37	256.5	256
179	KLHL11-cg05550919	17	KLHL11	ENSG00000178502	40009797	40021684	cg05550919	40074633	0.35	0.358581	-0.316667	0.41008	0.428571	0.419444	0.0714286	0.802492	0.442609	0.031479	-0.043956	0.891847	0.433333	0.249917	-1	0.333333	0.202797	0.5281	0.0384615	0.855474	33	33	321	321
180	KLHL11-cg00603673	17	KLHL11	ENSG00000178502	40009797	40021684	cg00603673	40810849	0.116667	0.775628	-0.416667	0.269582	0.428571	0.419444	-0.253571	0.360721	0	1	-0.192308	0.529185	0.15	0.708069	-0.5	1	0.160839	0.619356	0.272308	0.187273	359.5	359.5	122	122
181	FARSA-cg08467185	19	FARSA	ENSG00000179115	13033293	13044851	cg08467185	12917312	-0.15	0.708069	-0.5	0.177662	-0.257143	0.658333	-0.417857	0.122661	-0.15913	0.455917	0.115385	0.709625	-0.0166667	0.98157	-0.5	1	-0.00699301	0.99123	0.105385	0.614864	209.5	209.5	259	259
182	FARSA-cg21593941	19	FARSA	ENSG00000179115	13033293	13044851	cg21593941	12834873	-0.166667	0.677745	-0.116667	0.775628	0.657143	0.175	0.139286	0.620551	0.36	0.0846574	0.0769231	0.80653	0.0166667	0.98157	-0.5	1	-0.027972	0.938663	0.00846154	0.969189	64.5	64.5	352.5	352.5
183	MYADM-cg17288799	19	MYADM	ENSG00000179820	54369477	54379691	cg17288799	53639374	0.05	0.911618	-0.566667	0.120574	0.485714	0.355556	-0.246429	0.374825	-0.0808696	0.706473	0.681319	0.0129293	-0.216667	0.580941	0.5	1	-0.034965	0.921184	0.230769	0.265824	277.5	277.5	162	162
184	MYADM-cg01515802	19	MYADM	ENSG00000179820	54369477	54379691	cg01515802	54876749	0.116667	0.775628	-0.05	0.911618	0.0857143	0.919444	0.075	0.792571	0.073913	0.730877	0.0274725	0.934992	0.333333	0.385323	1	0.333333	0.300699	0.342483	-0.0653846	0.755739	282.5	282.5	294	294
185	C5orf24-cg01784406	5	C5orf24	ENSG00000181904	134181370	134195427	cg01784406	134102698	-0.216667	0.580941	-0.466667	0.212522	-0.0285714	1	-0.185714	0.506674	0.000869565	0.998378	0.565934	0.0473396	0.616667	0.0857253	-1	0.333333	0.531469	0.0793029	0.492308	0.0133688	357.5	357.5	22.5	22.5
186	TDRKH-cg24645670	1	TDRKH	ENSG00000182134	151742583	151763892	cg24645670	152083292	0.1	0.809981	-0.133333	0.743541	0.0285714	1	0.103571	0.714424	-0.0886957	0.679359	0.148352	0.629758	0.433333	0.249917	0.5	1	0.657343	0.0239811	0.421538	0.0369119	271	271	48	48
187	TDRKH-cg06122613	1	TDRKH	ENSG00000182134	151742583	151763892	cg06122613	151297900	-0.733333	0.0311232	0.8	0.0138283	-0.828571	0.0583333	0.103571	0.714424	-0.00521739	0.982156	0.0384615	0.906202	0.0666667	0.880093	1	0.333333	0	1	-0.0938462	0.654396	353	353	273	273
188	TDRKH-cg27530629	1	TDRKH	ENSG00000182134	151742583	151763892	cg27530629	151693960	0.216667	0.580941	0.216667	0.580941	-0.0857143	0.919444	0.378571	0.16485	0.266957	0.206524	0.186813	0.541341	-0.1	0.809981	-0.5	1	0.0839161	0.800198	0.33	0.107485	125	125	82	82
189	DNM1P46-cg08892705	15	DNM1P46	ENSG00000182397	100330361	100347132	cg08892705	99646202	0.283333	0.462991	0.0666667	0.880093	0.714286	0.136111	0.235714	0.396553	0.166957	0.433787	-0.142857	0.642829	-0.683333	0.0503197	0.5	1	-0.72028	0.0110205	-0.03	0.887358	204.5	204.5	330	330
190	DNM1P46-cg00500013	15	DNM1P46	ENSG00000182397	100330361	100347132	cg00500013	99383252	0.3	0.436624	-0.533333	0.147525	-0.0285714	1	-0.335714	0.221157	-0.155652	0.465942	0.587912	0.038107	0.466667	0.212522	0.5	1	-0.0559441	0.86898	0.3	0.144967	215.5	215.5	104.5	104.5
191	DNM1P46-cg21621697	15	DNM1P46	ENSG00000182397	100330361	100347132	cg21621697	99511833	0	1	0.45	0.229817	0.371429	0.497222	0.503571	0.0581868	0.394783	0.0572279	0.527473	0.0673418	0.766667	0.02139	0.5	1	0.58042	0.0520862	0.262308	0.204488	49	49	132	132
192	DDX28-cg11657615	16	DDX28	ENSG00000182810	68055179	68057770	cg11657615	67449861	0.233333	0.551709	-0.433333	0.249917	-0.771429	0.102778	-0.578571	0.0263691	-0.16	0.453429	0.192308	0.529185	-0.2	0.613404	0.5	1	-0.20979	0.513513	0.29	0.159355	208	208	115.5	115.5
193	DDX28-cg00200876	16	DDX28	ENSG00000182810	68055179	68057770	cg00200876	68731696	-0.1	0.809981	-0.266667	0.493331	0.485714	0.355556	-0.0642857	0.822421	0.0443478	0.837235	-0.159341	0.603931	-0.4	0.291193	1	0.333333	-0.0979021	0.766288	-0.196923	0.34382	312.5	312.5	191	191
194	DDX28-cg08616585	16	DDX28	ENSG00000182810	68055179	68057770	cg08616585	68774986	0.333333	0.385323	0.333333	0.385323	-0.485714	0.355556	0.0678571	0.812443	0.02	0.927093	-0.17033	0.578544	0.2	0.613404	0.5	1	0.321678	0.308312	-0.376154	0.064688	334	334	62	62
195	DDX28-cg03974717	16	DDX28	ENSG00000182810	68055179	68057770	cg03974717	67217376	-0.266667	0.493331	0.4	0.291193	0.828571	0.0583333	0.489286	0.0665923	-0.013913	0.94974	0.269231	0.373301	-0.716667	0.0368662	-1	0.333333	-0.545455	0.0706789	0.183846	0.377328	341	341	201.5	201.5
196	DDX28-cg04328477	16	DDX28	ENSG00000182810	68055179	68057770	cg04328477	68270258	-0.466667	0.212522	-0.45	0.229817	-0.257143	0.658333	-0.353571	0.196349	-0.170435	0.424145	-0.252747	0.404328	0.0166667	0.98157	-0.5	1	-0.202797	0.5281	0.130769	0.531662	199	199	242	242
197	DDX28-cg05495883	16	DDX28	ENSG00000182810	68055179	68057770	cg05495883	67310556	0.566667	0.120574	0.25	0.520635	0.0857143	0.919444	0.110714	0.695276	-0.125217	0.558406	0.252747	0.404328	-0.0333333	0.948391	-0.5	1	-0.405594	0.192612	0.240769	0.245202	239.5	239.5	148.5	148.5
198	TMEM119-cg11890795	12	TMEM119	ENSG00000183160	108983622	108992096	cg11890795	109918807	-0.433333	0.249917	-0.3	0.436624	0.142857	0.802778	-0.146429	0.602383	-0.0913043	0.670405	0.181319	0.553622	0.1	0.809981	1	0.333333	0.174825	0.58826	0.142308	0.495733	268.5	268.5	237	237
199	TMEM119-cg14408938	12	TMEM119	ENSG00000183160	108983622	108992096	cg14408938	109644685	0.416667	0.269582	-0.05	0.911618	-0.257143	0.658333	-0.0357143	0.903077	0.274783	0.193139	0.0384615	0.906202	0.4	0.291193	0.5	1	0.377622	0.227443	0.152308	0.465624	115	115	224	224.5
200	TMEM119-cg05135397	12	TMEM119	ENSG00000183160	108983622	108992096	cg05135397	108956758	0.0333333	0.948391	0.15	0.708069	0.257143	0.658333	0.160714	0.566727	-0.111304	0.603309	0.0714286	0.820632	-0.1	0.809981	-1	0.333333	-0.181818	0.572958	0.173077	0.406308	247.5	247.5	208	208
201	TRMT12-cg14113569	8	TRMT12	ENSG00000183665	125463048	125474391	cg14113569	124657935	0.0166667	0.98157	-0.5	0.177662	0.0285714	1	-0.214286	0.44203	-0.418261	0.0430616	0.0549451	0.863236	0.133333	0.743541	1	0.333333	0.251748	0.430115	0.0684615	0.744552	38	38	293	293
202	TRMT12-cg03754882	8	TRMT12	ENSG00000183665	125463048	125474391	cg03754882	124688770	0.3	0.436624	-0.116667	0.775628	-0.142857	0.802778	0.0535714	0.852509	0.371304	0.0748214	-0.0934066	0.764582	-0.0666667	0.880093	-0.5	1	-0.195804	0.542874	-0.0738462	0.725099	58.5	58.5	290	290
203	RBM33-cg12242086	7	RBM33	ENSG00000184863	155437145	155574179	cg12242086	155252796	0.1	0.809981	0.35	0.358581	-0.257143	0.658333	0.153571	0.584439	0.301739	0.151684	0.395604	0.182196	0.616667	0.0857253	-1	0.333333	0.307692	0.330863	0.324615	0.11361	97	97	87.5	87.5
204	RBM33-cg12159689	7	RBM33	ENSG00000184863	155437145	155574179	cg12159689	156297493	-0.2	0.613404	0	1	0.6	0.241667	0.317857	0.247928	0.0373913	0.862754	0.395604	0.182196	-0.2	0.613404	1	0.333333	-0.104895	0.749479	0.226923	0.274049	320	320	165	165
205	RBM33-cg22461324	7	RBM33	ENSG00000184863	155437145	155574179	cg22461324	155252944	0.7	0.043254	0.15	0.708069	0.428571	0.419444	0.289286	0.294889	0.323478	0.123258	0.21978	0.470353	0.0666667	0.880093	-1	0.333333	-0.160839	0.619356	0.0630769	0.764162	86.5	86.5	298.5	298.5
206	RBM43-cg16882472	2	RBM43	ENSG00000184898	152104454	152118393	cg16882472	151377525	0.483333	0.1938	0.366667	0.33626	0.6	0.241667	0.442857	0.100186	0.383478	0.0652411	0.153846	0.616791	0.433333	0.249917	-0.5	1	0.244755	0.443504	-0.0461538	0.826681	53	53	313.5	313.5
207	ANO9-cg07025678	11	ANO9	ENSG00000185101	417933	442011	cg07025678	306639	0.533333	0.147525	0.0666667	0.880093	0.2	0.713889	0.153571	0.584439	0.236522	0.264584	-0.0384615	0.906202	-0.633333	0.0760362	-0.5	1	-0.699301	0.0145393	-0.306923	0.135575	145	145	98.5	99
208	ANO9-cg21075020	11	ANO9	ENSG00000185101	417933	442011	cg21075020	488555	0.1	0.809981	0.116667	0.775628	-0.771429	0.102778	0.292857	0.288741	0.22	0.300177	-0.0769231	0.80653	-0.583333	0.107997	1	0.333333	-0.020979	0.956169	0.0153846	0.942812	157	157	344	344
209	ANO9-cg23079702	11	ANO9	ENSG00000185101	417933	442011	cg23079702	1394909	-0.566667	0.120574	-0.0333333	0.948391	0.885714	0.0333333	0.303571	0.270772	0.0913043	0.670405	-0.032967	0.920585	0.55	0.132777	-0.5	1	-0.0699301	0.834447	-0.13	0.534101	268.5	268.5	243	243
210	ANO9-cg06130072	11	ANO9	ENSG00000185101	417933	442011	cg06130072	1036714	-0.533333	0.147525	0.0166667	0.98157	0.0857143	0.919444	0.271429	0.326822	0.0434783	0.840417	-0.0494505	0.877523	-0.516667	0.1618	-0.5	1	-0.65035	0.0259115	-0.423077	0.0361746	314.5	314.5	46	46
211	ANO9-cg22280333	11	ANO9	ENSG00000185101	417933	442011	cg22280333	193016	-0.2	0.613404	0.3	0.436624	-0.0285714	1	0.346429	0.206038	0.181739	0.393641	-0.318681	0.288555	-0.2	0.613404	-0.5	1	-0.27972	0.378709	-0.243846	0.239078	191.5	191.5	145	145
212	ANO9-cg10308673	11	ANO9	ENSG00000185101	417933	442011	cg10308673	268976	0.266667	0.493331	0.183333	0.64364	-0.771429	0.102778	-0.0464286	0.872681	0.0121739	0.956219	-0.164835	0.591181	0.2	0.613404	1	0.333333	0.545455	0.0706789	0.296154	0.150384	346.5	346.5	110.5	110.5
213	ANO9-cg06315995	11	ANO9	ENSG00000185101	417933	442011	cg06315995	1283037	-0.666667	0.05889	-0.0833333	0.843182	-1	0.00277778	0.214286	0.44203	0.0173913	0.936793	-0.412088	0.163386	-0.4	0.291193	-0.5	1	-0.160839	0.619356	-0.264615	0.200422	336.5	336.5	128	128
214	ZBTB3-cg11730100	11	ZBTB3	ENSG00000185670	62515791	62521660	cg11730100	61560294	0.1	0.809981	-0.3	0.436624	-0.0857143	0.919444	-0.325	0.236982	-0.132174	0.536549	0.565934	0.0473396	0.25	0.520635	0.5	1	0.524476	0.0838846	0.216923	0.2962	234.5	234.5	176.5	176.5
215	ZBTB3-cg06762426	11	ZBTB3	ENSG00000185670	62515791	62521660	cg06762426	62420836	0.633333	0.0760362	0.116667	0.775628	-0.428571	0.419444	-0.0535714	0.852509	-0.00956522	0.965941	0.510989	0.0775693	-0.183333	0.64364	0.5	1	0.223776	0.484911	0.618462	0.00124721	348.5	348.5	8	8
216	ZBTB3-cg17945323	11	ZBTB3	ENSG00000185670	62515791	62521660	cg17945323	62767406	0.5	0.177662	-0.85	0.00607363	0.0285714	1	-0.521429	0.0488302	-0.104348	0.626323	0.291209	0.334071	-0.266667	0.493331	-1	0.333333	-0.188811	0.557828	0.126923	0.543911	257	257	244	244
217	ZBTB3-cg14569209	11	ZBTB3	ENSG00000185670	62515791	62521660	cg14569209	62726223	0.716667	0.0368662	-0.35	0.358581	-0.657143	0.175	-0.428571	0.11263	0.317391	0.130785	0.598901	0.0340307	0.133333	0.743541	0.5	1	0.265734	0.403977	0.65	0.000588782	91	91	2	2
218	RPS19BP1-cg09135399	22	RPS19BP1	ENSG00000187051	39925098	39928860	cg09135399	39493114	-0.416667	0.269582	-0.166667	0.677745	-0.771429	0.102778	-0.453571	0.0915293	-0.452174	0.0276837	-0.252747	0.404328	0.383333	0.3125	1	0.333333	0.328671	0.297385	-0.228462	0.27074	31	31	163	163
219	RPS19BP1-cg19149454	22	RPS19BP1	ENSG00000187051	39925098	39928860	cg19149454	40742374	0.0666667	0.880093	0.433333	0.249917	0.371429	0.497222	0.346429	0.206038	-0.103478	0.629225	0.131868	0.669269	-0.35	0.358581	-0.5	1	0.048951	0.886335	0.269231	0.192458	258.5	258.5	125	125
220	RPS19BP1-cg13440882	22	RPS19BP1	ENSG00000187051	39925098	39928860	cg13440882	39471706	-0.333333	0.385323	0.166667	0.677745	0.142857	0.802778	0.189286	0.498353	-0.0695652	0.746264	-0.010989	0.978311	-0.0333333	0.948391	-0.5	1	-0.412587	0.184481	0.168462	0.419104	285	285	212	212
221	RPS19BP1-cg06397161	22	RPS19BP1	ENSG00000187051	39925098	39928860	cg06397161	39760059	-0.116667	0.775628	0.266667	0.493331	-0.6	0.241667	-0.196429	0.481914	0.06	0.780447	-0.28022	0.353376	-0.0166667	0.98157	1	0.333333	0.307692	0.330863	-0.195385	0.347665	292	292	194	194
222	RPS19BP1-cg04350421	22	RPS19BP1	ENSG00000187051	39925098	39928860	cg04350421	39634647	-0.366667	0.33626	0.166667	0.677745	-0.0285714	1	0.075	0.792571	0.15913	0.455917	0.587912	0.038107	0.533333	0.147525	-1	0.333333	-0.0559441	0.86898	0.426923	0.0343833	209.5	209.5	44	44
223	TMPPE-cg16621749	3	TMPPE	ENSG00000188167	33131913	33138293	cg16621749	32509212	-0.3	0.436624	0.6	0.0967978	0.142857	0.802778	0.328571	0.231628	0.323478	0.123258	0.263736	0.383492	0.0166667	0.98157	1	0.333333	0.0769231	0.817283	0.366923	0.0719504	86.5	86.5	69	69
224	FAM217B-cg20278790	20	FAM217B	ENSG00000196227	58508819	58523735	cg20278790	57583474	0.316667	0.41008	-0.166667	0.677745	-0.485714	0.355556	-0.210714	0.449866	0.0582609	0.786708	0.104396	0.736951	0.65	0.0665619	1	0.333333	0.629371	0.0323947	-0.271538	0.18856	293	293	123.5	123.5
225	PSMD12-cg12124094	17	PSMD12	ENSG00000197170	65334032	65362743	cg12124094	64433744	-0.0333333	0.948391	0.333333	0.385323	-0.0285714	1	-0.0857143	0.762997	0.00869565	0.969183	-0.10989	0.723248	0.333333	0.385323	-0.5	1	0.146853	0.651073	0.0407692	0.846815	350	350	319	319
226	PSMD12-cg01682663	17	PSMD12	ENSG00000197170	65334032	65362743	cg01682663	66012951	0.0166667	0.98157	0.233333	0.551709	0.542857	0.297222	0.246429	0.374825	-0.0382609	0.859556	0.230769	0.447772	0.433333	0.249917	-0.5	1	0.377622	0.227443	0.152308	0.465624	319	319	224	224.5
227	PSMD12-cg21375506	17	PSMD12	ENSG00000197170	65334032	65362743	cg21375506	64470354	-0.0333333	0.948391	-0.716667	0.0368662	-0.314286	0.563889	-0.278571	0.313812	-0.196522	0.355718	-0.186813	0.541341	-0.65	0.0665619	1	0.333333	-0.342657	0.276231	-0.482308	0.0156106	177	177	26	26
228	ZNF583-cg19820609	19	ZNF583	ENSG00000198440	56909335	56947404	cg19820609	55998931	-0.5	0.177662	0.65	0.0665619	-0.142857	0.802778	0.125	0.657521	-0.1	0.640886	-0.0604396	0.848989	0.183333	0.64364	-1	0.333333	0.153846	0.63514	0.163077	0.434314	260.5	260.5	213	213
229	ZNF583-cg11381281	19	ZNF583	ENSG00000198440	56909335	56947404	cg11381281	56133680	0.35	0.358581	-0.133333	0.743541	0.428571	0.419444	0.317857	0.247928	0.223478	0.292444	0.60989	0.03029	-0.483333	0.1938	-0.5	1	-0.20979	0.513513	0.0992308	0.635824	153.5	153.5	269	269
230	ZNF583-cg26269510	19	ZNF583	ENSG00000198440	56909335	56947404	cg26269510	57615256	0.15	0.708069	0.1	0.809981	0.542857	0.297222	-0.0392857	0.892928	-0.00956522	0.965941	0.384615	0.195502	-0.25	0.520635	0.5	1	0.041958	0.903739	0.155385	0.456559	348.5	348.5	219	219
231	ZNF583-cg07765659	19	ZNF583	ENSG00000198440	56909335	56947404	cg07765659	56133368	-0.35	0.358581	0.15	0.708069	-0.485714	0.355556	-0.207143	0.457772	-0.29913	0.155388	0.565934	0.0473396	-0.316667	0.41008	0.5	1	-0.020979	0.956169	0.21	0.312184	99	99	181	182
232	ZNF583-cg02852989	19	ZNF583	ENSG00000198440	56909335	56947404	cg02852989	55955292	-0.2	0.613404	0.133333	0.743541	-0.257143	0.658333	0.217857	0.434267	-0.1	0.640886	0.296703	0.324652	0.133333	0.743541	1	0.333333	0.0839161	0.800198	0.104615	0.617468	260.5	260.5	261	261
233	ZNF583-cg12162337	19	ZNF583	ENSG00000198440	56909335	56947404	cg12162337	56152193	0.3	0.436624	-0.116667	0.775628	0.314286	0.563889	0.321429	0.242415	0.153043	0.473537	0.0494505	0.877523	0.416667	0.269582	0.5	1	0.111888	0.732775	0.0238462	0.910658	217.5	217.5	334.5	334.5
234	ZNF583-cg05023116	19	ZNF583	ENSG00000198440	56909335	56947404	cg05023116	56510892	0.466667	0.212522	0	1	-0.657143	0.175	-0.0178571	0.954008	0.0495652	0.818201	0.0769231	0.80653	-0.816667	0.0107694	0.5	1	-0.146853	0.651073	0.196154	0.345739	304.5	304.5	192.5	192.5
235	FLVCR1-AS1-cg01313622	1	FLVCR1-AS1	ENSG00000198468	213025450	213031430	cg01313622	213031735	0.35	0.358581	-0.333333	0.385323	-0.2	0.713889	-0.2	0.473797	0.109565	0.609029	0.241758	0.425759	-0.383333	0.3125	0.5	1	-0.251748	0.430115	0.174615	0.402092	249.5	249.5	206	206
236	FLVCR1-AS1-cg03040821	1	FLVCR1-AS1	ENSG00000198468	213025450	213031430	cg03040821	212966209	-0.133333	0.743541	-0.183333	0.64364	-0.0857143	0.919444	-0.05	0.862585	-0.126957	0.552903	0.137363	0.656	0.35	0.358581	0.5	1	0.524476	0.0838846	0.25	0.227138	237.5	237.5	137.5	137.5
237	ZNF511-cg18169835	10	ZNF511	ENSG00000198546	135121979	135166033	cg18169835	134612155	0.05	0.911618	0.233333	0.551709	0.6	0.241667	0.628571	0.0141733	0.353913	0.090348	0.186813	0.541341	0.733333	0.0311232	-1	0.333333	0.615385	0.0373345	0.25	0.227138	68.5	68.5	137.5	137.5
238	ZNF511-cg00056497	10	ZNF511	ENSG00000198546	135121979	135166033	cg00056497	134785521	0.216667	0.580941	0.0666667	0.880093	0.485714	0.355556	0.0535714	0.852509	0.342609	0.101683	0.00549451	0.99277	-0.05	0.911618	0.5	1	0.132867	0.683366	0.0638462	0.761351	79	79	296.5	296.5
239	ZNF511-cg25330361	10	ZNF511	ENSG00000198546	135121979	135166033	cg25330361	135342413	0.683333	0.0503197	0.266667	0.493331	0.0857143	0.919444	0.55	0.0362844	0.65913	0.000625217	0.0714286	0.820632	-0.4	0.291193	0.5	1	-0.27972	0.378709	-0.101538	0.627931	8	8	265	265
240	ZNF511-cg19197888	10	ZNF511	ENSG00000198546	135121979	135166033	cg19197888	135246701	0.116667	0.775628	-0.366667	0.33626	0.485714	0.355556	0.25	0.367735	0.106957	0.617651	0.274725	0.363262	-0.283333	0.462991	0.5	1	-0.13986	0.667151	0.186923	0.369277	254.5	254.5	198	198
241	ZNF511-cg18984983	10	ZNF511	ENSG00000198546	135121979	135166033	cg18984983	135342936	0.483333	0.1938	0.183333	0.64364	0.314286	0.563889	0.582143	0.0252949	0.670435	0.000469084	0.159341	0.603931	-0.133333	0.743541	0.5	1	-0.160839	0.619356	0.000769231	0.998532	5	5	360	360
242	ZNF511-cg14003931	10	ZNF511	ENSG00000198546	135121979	135166033	cg14003931	134938469	-0.0833333	0.843182	0.666667	0.05889	-0.0285714	1	0.228571	0.411416	-0.277391	0.188814	0.126374	0.682632	-0.15	0.708069	1	0.333333	-0.20979	0.513513	-0.0369231	0.861256	113	113	322.5	322
243	ZNF511-cg08869466	10	ZNF511	ENSG00000198546	135121979	135166033	cg08869466	134742866	-0.483333	0.1938	-0.3	0.436624	0.771429	0.102778	0.303571	0.270772	-0.270435	0.200499	-0.0384615	0.906202	-0.3	0.436624	0.5	1	-0.111888	0.732775	0.0215385	0.919416	124	124	338	338
244	ZNF511-cg03867445	10	ZNF511	ENSG00000198546	135121979	135166033	cg03867445	135122309	-0.05	0.911618	-0.216667	0.580941	-0.6	0.241667	0.0357143	0.903077	0.184348	0.386785	0.252747	0.404328	0.466667	0.212522	-0.5	1	0.405594	0.192612	0.294615	0.152592	188	188	112.5	113
245	ZNF511-cg11445109	10	ZNF511	ENSG00000198546	135121979	135166033	cg11445109	135343248	0.433333	0.249917	0.116667	0.775628	0.2	0.713889	0.417857	0.122661	0.595652	0.00257887	0.115385	0.709625	-0.316667	0.41008	0.5	1	-0.265734	0.403977	-0.0238462	0.910658	14	14	334.5	334.5
246	ZNF511-cg03852041	10	ZNF511	ENSG00000198546	135121979	135166033	cg03852041	134928245	0.0333333	0.948391	-0.2	0.613404	0.714286	0.136111	-0.257143	0.353786	-0.175652	0.409906	0.340659	0.254998	0.3	0.436624	1	0.333333	0.153846	0.63514	0.236154	0.254583	196	196	155	155
247	ZNF511-cg24530264	10	ZNF511	ENSG00000198546	135121979	135166033	cg24530264	135342620	0.666667	0.05889	0.366667	0.33626	0.485714	0.355556	0.592857	0.0222741	0.666087	0.000524669	-0.0989011	0.75073	-0.266667	0.493331	0.5	1	-0.237762	0.457102	-0.143077	0.493382	7	7	235.5	235.5
248	ZNF511-cg27214960	10	ZNF511	ENSG00000198546	135121979	135166033	cg27214960	135343280	0.283333	0.462991	0.266667	0.493331	0.2	0.713889	0.617857	0.0163103	0.648696	0.000806508	0.115385	0.709625	-0.0666667	0.880093	0.5	1	-0.125874	0.699712	-0.0169231	0.936958	10	10	340	340
249	AL353898.2-cg00373247	1	AL353898.2	ENSG00000203276	54498816	54500553	cg00373247	55356234	0.0666667	0.880093	0.55	0.132777	0.371429	0.497222	0.457143	0.0887686	0.133043	0.533846	-0.368132	0.21663	0.15	0.708069	-0.5	1	0.0979021	0.766288	-0.296923	0.149289	232.5	232.5	108.5	109
250	AL353898.2-cg20149137	1	AL353898.2	ENSG00000203276	54498816	54500553	cg20149137	54204517	0.133333	0.743541	0.5	0.177662	-0.2	0.713889	0.228571	0.411416	0.0573913	0.789843	-0.593407	0.0360257	-0.0333333	0.948391	-0.5	1	-0.398601	0.200973	-0.590769	0.00226782	294	294	9	9
251	AL353898.2-cg19022697	1	AL353898.2	ENSG00000203276	54498816	54500553	cg19022697	55247140	-0.266667	0.493331	0.766667	0.02139	0.257143	0.658333	0.560714	0.0322794	0.217391	0.306061	0.796703	0.00184354	0.0833333	0.843182	-0.5	1	0.132867	0.683366	0.635385	0.000842203	160	160	6	6
252	AL353898.2-cg04858960	1	AL353898.2	ENSG00000203276	54498816	54500553	cg04858960	54483806	0.133333	0.743541	-0.316667	0.41008	0.657143	0.175	0.0857143	0.762997	0.257391	0.223734	0.571429	0.0448907	-0.133333	0.743541	1	0.333333	0.132867	0.683366	0.466154	0.0198857	131.5	131.5	32	32
253	AL353898.2-cg17736259	1	AL353898.2	ENSG00000203276	54498816	54500553	cg17736259	53925145	0.283333	0.462991	-0.833333	0.0082672	0.0857143	0.919444	-0.485714	0.068828	0.106957	0.617651	0.28022	0.353376	0.3	0.436624	-1	0.333333	-0.0909091	0.783197	0.324615	0.11361	254.5	254.5	87.5	87.5
254	AL353898.2-cg19927691	1	AL353898.2	ENSG00000203276	54498816	54500553	cg19927691	53685897	0.35	0.358581	-0.45	0.229817	-0.257143	0.658333	-0.353571	0.196349	-0.125217	0.558406	-0.181319	0.553622	-0.566667	0.120574	-1	0.333333	-0.741259	0.00817064	-0.642308	0.000712485	239.5	239.5	5	5
255	NBPF24-cg06849795	1	NBPF24	ENSG00000203836	147574428	147634886	cg06849795	147070943	0.533333	0.147525	-0.266667	0.493331	0.314286	0.563889	-0.182143	0.515061	0.134783	0.528459	-0.445055	0.129793	0.0833333	0.843182	0.5	1	0.027972	0.938663	-0.158462	0.447588	228	228	218	218
256	NBPF24-cg23976142	1	NBPF24	ENSG00000203836	147574428	147634886	cg23976142	148245692	-0.533333	0.147525	-0.05	0.911618	-0.0285714	1	-0.0571429	0.842456	-0.0278261	0.89806	-0.0824176	0.792486	-0.2	0.613404	0.5	1	-0.125874	0.699712	0.0107692	0.960392	324	324.5	348	348
257	NBPF24-cg21683069	1	NBPF24	ENSG00000203836	147574428	147634886	cg21683069	147781600	-0.5	0.177662	0.4	0.291193	0.0857143	0.919444	0.421429	0.11925	0.434783	0.034888	0.10989	0.723248	0.133333	0.743541	0.5	1	0.405594	0.192612	0.367692	0.071322	36	36	67.5	67.5
258	ZNF805-cg04719949	19	ZNF805	ENSG00000204524	57751973	57766503	cg04719949	58570022	0.266667	0.493331	0.433333	0.249917	-0.428571	0.419444	-0.0392857	0.892928	0.242609	0.252198	-0.0274725	0.934992	0.116667	0.775628	0.5	1	-0.0629371	0.851682	-0.0884615	0.673174	141.5	142	280	280
259	ZNF805-cg09440215	19	ZNF805	ENSG00000204524	57751973	57766503	cg09440215	58480646	-0.833333	0.0082672	-0.183333	0.64364	-0.314286	0.563889	-0.103571	0.714424	-0.238261	0.261005	0.104396	0.736951	-0.383333	0.3125	0.5	1	-0.293706	0.354333	-0.21	0.312184	144	144	181	180.5
260	ZNF805-cg06458239	19	ZNF805	ENSG00000204524	57751973	57766503	cg06458239	58038573	0.4	0.291193	0.15	0.708069	0.0857143	0.919444	0.0857143	0.762997	0.176522	0.40756	0.472527	0.105719	0.666667	0.05889	0.5	1	-0.13986	0.667151	-0.0623077	0.766975	195	195	300	300
261	ZNF805-cg21873967	19	ZNF805	ENSG00000204524	57751973	57766503	cg21873967	58179955	-0.166667	0.677745	-0.166667	0.677745	-0.314286	0.563889	-0.0857143	0.762997	-0.147826	0.488918	-0.450549	0.124701	0.183333	0.64364	1	0.333333	0.251748	0.430115	0.0946154	0.65173	220	220	271	271
262	ZNF805-cg26269510	19	ZNF805	ENSG00000204524	57751973	57766503	cg26269510	57615256	0.216667	0.580941	-0.2	0.613404	-0.542857	0.297222	-0.275	0.320277	-0.0704348	0.743179	0.373626	0.209431	0.0666667	0.880093	-1	0.333333	-0.321678	0.308312	0.0230769	0.913576	284	284	336.5	336.5
263	DHX16-cg17476405	6	DHX16	ENSG00000204560	30620896	30640814	cg17476405	31371614	0.416667	0.269582	-0.0666667	0.880093	-0.0285714	1	-0.139286	0.620551	-0.109565	0.609029	0.164835	0.591181	-0.0833333	0.843182	-0.5	1	-0.048951	0.886335	0.15	0.472485	249.5	249.5	227	227
264	DHX16-cg10982113	6	DHX16	ENSG00000204560	30620896	30640814	cg10982113	30558425	-0.716667	0.0368662	0.483333	0.1938	0.714286	0.136111	0.475	0.0758701	-0.0452174	0.834056	-0.230769	0.447772	-0.483333	0.1938	-0.5	1	-0.125874	0.699712	-0.0938462	0.654396	310.5	310.5	273	273
265	DHX16-cg22158929	6	DHX16	ENSG00000204560	30620896	30640814	cg22158929	31125445	0.3	0.436624	-0.633333	0.0760362	-0.2	0.713889	-0.389286	0.152477	-0.34	0.104444	0.043956	0.891847	-0.333333	0.385323	0.5	1	-0.223776	0.484911	-0.120769	0.563783	81	81	250	250
266	DHX16-cg06852544	6	DHX16	ENSG00000204560	30620896	30640814	cg06852544	29851755	-0.75	0.0254905	-0.1	0.809981	-0.2	0.713889	0.139286	0.620551	-0.0452174	0.834056	-0.681319	0.0129293	-0.0833333	0.843182	-0.5	1	0.0909091	0.783197	-0.172308	0.408425	310.5	310.5	209	209
267	DHX16-cg05025556	6	DHX16	ENSG00000204560	30620896	30640814	cg05025556	30522855	-0.0666667	0.880093	-0.566667	0.120574	0.485714	0.355556	0.214286	0.44203	0.36	0.0846574	0.236264	0.436693	0.483333	0.1938	0.5	1	0.440559	0.154216	0.100769	0.630557	64.5	64.5	266.5	266
268	DHX16-cg08946426	6	DHX16	ENSG00000204560	30620896	30640814	cg08946426	30042388	0.366667	0.33626	-0.233333	0.551709	-0.428571	0.419444	-0.425	0.115906	-0.350435	0.0937279	-0.21978	0.470353	-0.683333	0.0503197	0.5	1	-0.48951	0.109632	-0.406923	0.0445369	72	72	54	54
269	DHX16-cg22721256	6	DHX16	ENSG00000204560	30620896	30640814	cg22721256	29924407	0.2	0.613404	-0.683333	0.0503197	-0.542857	0.297222	-0.217857	0.434267	-0.245217	0.247009	-0.258242	0.393835	-0.166667	0.677745	-1	0.333333	-0.391608	0.209564	-0.473846	0.0177433	140	140	28	28
270	DHX16-cg02249390	6	DHX16	ENSG00000204560	30620896	30640814	cg02249390	31550612	-0.566667	0.120574	-0.483333	0.1938	-0.542857	0.297222	-0.675	0.00729431	-0.671304	0.000458589	0.263736	0.383492	0.216667	0.580941	-0.5	1	-0.132867	0.683366	-0.217692	0.294457	4	4	175	175
271	DHX16-cg19712586	6	DHX16	ENSG00000204560	30620896	30640814	cg19712586	30070924	-0.3	0.436624	-0.183333	0.64364	0.0285714	1	-0.135714	0.629716	-0.272174	0.197532	-0.252747	0.404328	0.683333	0.0503197	-1	0.333333	0.258741	0.416938	0.170769	0.412678	119.5	119.5	210	210
272	DHX16-cg18944099	6	DHX16	ENSG00000204560	30620896	30640814	cg18944099	31629199	-0.5	0.177662	-0.3	0.436624	0.714286	0.136111	-0.25	0.367735	-0.372174	0.074103	0.291209	0.334071	0.0333333	0.948391	-0.5	1	0.160839	0.619356	0.313846	0.126637	57	57	93	93
273	DHX16-cg09723781	6	DHX16	ENSG00000204560	30620896	30640814	cg09723781	30881766	0.0333333	0.948391	-0.1	0.809981	-0.428571	0.419444	-0.225	0.41896	-0.382609	0.065892	0.445055	0.129793	0.1	0.809981	-0.5	1	-0.174825	0.58826	-0.0323077	0.878643	54	54	329	329
274	DHX16-cg08168400	6	DHX16	ENSG00000204560	30620896	30640814	cg08168400	30910605	0.116667	0.775628	0.45	0.229817	0.485714	0.355556	0.585714	0.0242547	0.093913	0.661496	-0.423077	0.1516	0.2	0.613404	-0.5	1	-0.0629371	0.851682	-0.323846	0.114506	267	267	89.5	89.5
275	DHX16-cg05134616	6	DHX16	ENSG00000204560	30620896	30640814	cg05134616	30509458	0.0833333	0.843182	0.3	0.436624	0.428571	0.419444	0.00714286	0.984663	-0.0678261	0.752446	-0.0989011	0.75073	-0.216667	0.580941	-0.5	1	-0.0769231	0.817283	-0.0453846	0.829551	286	286	315.5	315.5
276	DHX16-cg07971188	6	DHX16	ENSG00000204560	30620896	30640814	cg07971188	31431100	0.0666667	0.880093	0.433333	0.249917	0.2	0.713889	0.0821429	0.772822	0.167826	0.431366	0.0494505	0.877523	0.766667	0.02139	-0.5	1	0.398601	0.200973	0.235385	0.25617	202.5	202.5	157	157
277	DHX16-cg09275023	6	DHX16	ENSG00000204560	30620896	30640814	cg09275023	30456076	0.516667	0.1618	0.0166667	0.98157	-0.257143	0.658333	0.378571	0.16485	0.513043	0.0113001	-0.197802	0.517155	0.316667	0.41008	1	0.333333	0.00699301	0.99123	-0.220769	0.28755	20	20	171	171
278	DHX16-cg16914989	6	DHX16	ENSG00000204560	30620896	30640814	cg16914989	30881764	-0.583333	0.107997	-0.333333	0.385323	-0.485714	0.355556	-0.325	0.236982	-0.448696	0.0290182	0.164835	0.591181	-0.116667	0.775628	-0.5	1	-0.328671	0.297385	-0.216923	0.2962	32	32	176.5	176.5
279	DHX16-cg21032476	6	DHX16	ENSG00000204560	30620896	30640814	cg21032476	29857569	-0.15	0.708069	0.333333	0.385323	0.6	0.241667	0.442857	0.100186	0.253913	0.230227	-0.478022	0.101312	-0.333333	0.385323	1	0.333333	0.0909091	0.783197	0.00384615	0.986793	135.5	135.5	359	359
280	HLA-G-cg22721256	6	HLA-G	ENSG00000204632	29794744	29798902	cg22721256	29924407	-0.0833333	0.843182	0.45	0.229817	-0.2	0.713889	-0.178571	0.523513	-0.12087	0.572271	-0.126374	0.682632	0.05	0.911618	-0.5	1	0.0559441	0.86898	0.104615	0.617468	242.5	242.5	261	261
281	HLA-G-cg05134616	6	HLA-G	ENSG00000204632	29794744	29798902	cg05134616	30509458	0.25	0.520635	0.133333	0.743541	0.485714	0.355556	0.464286	0.0834304	0.343478	0.100774	0.225275	0.458992	-0.233333	0.551709	-1	0.333333	-0.524476	0.0838846	-0.24	0.246749	77	77	150	150
282	HLA-G-cg10982113	6	HLA-G	ENSG00000204632	29794744	29798902	cg10982113	30558425	-0.0166667	0.98157	-0.883333	0.0030754	-0.0857143	0.919444	-0.442857	0.100186	-0.193043	0.364438	0.0164835	0.96386	-0.366667	0.33626	0.5	1	-0.370629	0.236732	-0.196154	0.345739	179	179	192.5	192.5
283	HLA-G-cg08946426	6	HLA-G	ENSG00000204632	29794744	29798902	cg08946426	30042388	-0.183333	0.64364	0.35	0.358581	-0.771429	0.102778	0.221429	0.426577	0.0504348	0.815038	-0.296703	0.324652	0.366667	0.33626	-0.5	1	0.20979	0.513513	0.07	0.738978	303	303	292	292
284	HLA-G-cg19712586	6	HLA-G	ENSG00000204632	29794744	29798902	cg19712586	30070924	0.65	0.0665619	-0.2	0.613404	0.714286	0.136111	0.0214286	0.943802	0.246957	0.243589	0.208791	0.493486	-0.566667	0.120574	-0.5	1	-0.34965	0.266004	-0.189231	0.363305	138.5	138.5	196	196
285	HLA-G-cg09275023	6	HLA-G	ENSG00000204632	29794744	29798902	cg09275023	30456076	-0.533333	0.147525	-0.116667	0.775628	-0.371429	0.497222	-0.535714	0.0422033	-0.557391	0.00533631	-0.181319	0.553622	-0.266667	0.493331	0.5	1	0.0839161	0.800198	0.0230769	0.913576	17	17	336.5	336.5
286	HLA-G-cg06852544	6	HLA-G	ENSG00000204632	29794744	29798902	cg06852544	29851755	0.2	0.613404	0.233333	0.551709	0.314286	0.563889	-0.235714	0.396553	-0.0826087	0.700416	0.0934066	0.764582	-0.266667	0.493331	0.5	1	-0.230769	0.470906	-0.18	0.387536	275.5	275.5	204.5	204
287	HLA-G-cg21032476	6	HLA-G	ENSG00000204632	29794744	29798902	cg21032476	29857569	0.1	0.809981	0.0333333	0.948391	0.714286	0.136111	-0.0464286	0.872681	0.0243478	0.91095	0.021978	0.949418	-0.216667	0.580941	0.5	1	-0.433566	0.161446	-0.249231	0.228608	331.5	331.5	140.5	140.5
288	HLA-G-cg10852662	6	HLA-G	ENSG00000204632	29794744	29798902	cg10852662	28967324	0	1	0.216667	0.580941	0.0857143	0.919444	-0.246429	0.374825	-0.155652	0.465942	0.725275	0.00689166	-0.266667	0.493331	0.5	1	-0.27972	0.378709	0.249231	0.228608	215.5	215.5	140.5	140.5
289	HLA-G-cg05025556	6	HLA-G	ENSG00000204632	29794744	29798902	cg05025556	30522855	-0.116667	0.775628	0.533333	0.147525	0.828571	0.0583333	-0.3	0.276682	-0.273043	0.19606	-0.0164835	0.96386	-0.15	0.708069	-0.5	1	-0.265734	0.403977	-0.06	0.775433	117.5	117.5	304	304
290	HLA-G-cg02246922	6	HLA-G	ENSG00000204632	29794744	29798902	cg02246922	29342824	-0.0833333	0.843182	0.35	0.358581	-0.885714	0.0333333	-0.589286	0.0232481	-0.50087	0.0136749	-0.5	0.0849828	-0.2	0.613404	0.5	1	-0.118881	0.716184	-0.373077	0.0670421	24	24	64	64
291	FAM153C-cg17796323	5	FAM153C	ENSG00000204677	177433406	177482560	cg17796323	177547973	0.15	0.708069	0.483333	0.1938	0.0857143	0.919444	0.117857	0.676305	-0.174783	0.41226	-0.0384615	0.906202	-0.0666667	0.880093	0.5	1	0.041958	0.903739	-0.208462	0.315808	197	197	183	183
292	FAM153C-cg02116639	5	FAM153C	ENSG00000204677	177433406	177482560	cg02116639	178287544	0.05	0.911618	0.716667	0.0368662	-0.142857	0.802778	0.496429	0.0622836	0.484348	0.0175469	0.0549451	0.863236	-0.0833333	0.843182	-1	0.333333	-0.377622	0.227443	0.169231	0.416956	28	28	211	211
293	FAM153C-cg02610474	5	FAM153C	ENSG00000204677	177433406	177482560	cg02610474	178246278	0.133333	0.743541	0.0833333	0.843182	0.885714	0.0333333	0.107143	0.704828	-0.31913	0.128601	-0.318681	0.288555	0.183333	0.64364	1	0.333333	0.223776	0.484911	-0.263077	0.203127	90	90	129.5	129.5
294	FAM153C-cg24705158	5	FAM153C	ENSG00000204677	177433406	177482560	cg24705158	177876830	0.383333	0.3125	0.05	0.911618	0.2	0.713889	0.114286	0.685768	-0.22	0.300177	-0.456044	0.119749	-0.233333	0.551709	-0.5	1	-0.125874	0.699712	-0.223846	0.280747	157	157	167.5	167.5
295	FAM153C-cg19111773	5	FAM153C	ENSG00000204677	177433406	177482560	cg19111773	177095013	0.366667	0.33626	-0.466667	0.212522	0.771429	0.102778	0.0571429	0.842456	0.371304	0.0748214	0.137363	0.656	-0.5	0.177662	-0.5	1	-0.552448	0.066629	-0.370769	0.0688511	58.5	58.5	66	66
296	IGHA1-cg16123211	14	IGHA1	ENSG00000211895	106173457	106175002	cg16123211	105915004	-0.2	0.613404	0.0166667	0.98157	-0.142857	0.802778	-0.132143	0.638933	0.046087	0.83088	-0.164835	0.591181	0.0666667	0.880093	-0.5	1	-0.034965	0.921184	-0.21	0.312184	308	308	181	180.5
297	IGHA1-cg23708569	14	IGHA1	ENSG00000211895	106173457	106175002	cg23708569	106058450	0.616667	0.0857253	0.783333	0.0172233	-0.0285714	1	0.532143	0.0437917	0.672174	0.000448294	-0.0274725	0.934992	0.533333	0.147525	1	0.333333	0.72028	0.0110205	0.472308	0.0181558	3	3	29.5	29.5
298	IGHA1-cg01564661	14	IGHA1	ENSG00000211895	106173457	106175002	cg01564661	105942636	0.433333	0.249917	0.416667	0.269582	-0.771429	0.102778	-0.167857	0.549255	0.133913	0.531149	0.741758	0.00529008	-0.1	0.809981	0.5	1	-0.020979	0.956169	0.536923	0.00635228	230	230	14	14
299	IGHA1-cg00885005	14	IGHA1	ENSG00000211895	106173457	106175002	cg00885005	106085457	0.466667	0.212522	-0.1	0.809981	-0.142857	0.802778	0.228571	0.411416	0.27913	0.185969	-0.483516	0.0970371	-0.316667	0.41008	0.5	1	-0.160839	0.619356	-0.515385	0.00919972	110.5	110.5	15	15
300	IGHG1-cg16123211	14	IGHG1	ENSG00000211896	106202680	106209408	cg16123211	105915004	-0.0333333	0.948391	-0.05	0.911618	-0.314286	0.563889	-0.103571	0.714424	0.0956522	0.655582	0.164835	0.591181	0.45	0.229817	-0.5	1	0.272727	0.391233	0.0138462	0.94867	265.5	265.5	345	345
301	IGHG1-cg23708569	14	IGHG1	ENSG00000211896	106202680	106209408	cg23708569	106058450	0.783333	0.0172233	0.766667	0.02139	0.428571	0.419444	0.453571	0.0915293	0.606957	0.00204641	0.0164835	0.96386	0.383333	0.3125	1	0.333333	0.587413	0.0488449	0.400769	0.0481019	13	13	55	55
302	IGHG1-cg01564661	14	IGHG1	ENSG00000211896	106202680	106209408	cg01564661	105942636	0.4	0.291193	0.0666667	0.880093	0.2	0.713889	-0.110714	0.695276	0.137391	0.520429	0.412088	0.163386	-0.583333	0.107997	0.5	1	-0.258741	0.416938	0.327692	0.110079	226	226	84	84
303	IGHG1-cg00885005	14	IGHG1	ENSG00000211896	106202680	106209408	cg00885005	106085457	0.733333	0.0311232	-0.233333	0.551709	-0.485714	0.355556	0.253571	0.360721	0.405217	0.0505374	-0.252747	0.404328	0.233333	0.551709	0.5	1	0.13986	0.667151	-0.294615	0.152592	46	46	112.5	112
304	GUSBP9-cg16451306	5	GUSBP9	ENSG00000215630	70435716	70585611	cg16451306	71475356	-0.0833333	0.843182	0.383333	0.3125	1	0.00277778	0.307143	0.264942	0.146957	0.491506	-0.576923	0.0425372	-0.466667	0.212522	0.5	1	-0.545455	0.0706789	-0.545385	0.00545881	221	221	12	12
305	GUSBP9-cg17254386	5	GUSBP9	ENSG00000215630	70435716	70585611	cg17254386	70897396	0.716667	0.0368662	-0.433333	0.249917	0.257143	0.658333	-0.378571	0.16485	0.04	0.853167	0.71978	0.00749781	0.616667	0.0857253	-0.5	1	0.496503	0.104093	0.644615	0.000673236	317	317	4	4
306	RP11-137L10.6-cg25892434	10	RP11-137L10.6	ENSG00000221817	75255283	75279828	cg25892434	75911181	0.416667	0.269582	0.166667	0.677745	-0.0857143	0.919444	-0.332143	0.226353	-0.0869565	0.685352	0.159341	0.603931	0.65	0.0665619	-1	0.333333	0.244755	0.443504	0.296154	0.150384	273	273	110.5	110.5
307	RP11-137L10.6-cg04749667	10	RP11-137L10.6	ENSG00000221817	75255283	75279828	cg04749667	74927836	0.333333	0.385323	0.416667	0.269582	0.142857	0.802778	0.0714286	0.802492	0.195652	0.357886	-0.032967	0.920585	-0.366667	0.33626	-0.5	1	-0.027972	0.938663	-0.0746154	0.722334	178	178	288.5	288.5
308	RP11-137L10.6-cg06206603	10	RP11-137L10.6	ENSG00000221817	75255283	75279828	cg06206603	75504210	-0.2	0.613404	-0.833333	0.0082672	-0.485714	0.355556	-0.35	0.201155	-0.169565	0.426544	-0.131868	0.669269	0.683333	0.0503197	-0.5	1	0.636364	0.0301143	0.0784615	0.708558	200	200	284.5	284.5
309	RP11-137L10.6-cg07257190	10	RP11-137L10.6	ENSG00000221817	75255283	75279828	cg07257190	74923859	-0.416667	0.269582	0.283333	0.462991	-0.6	0.241667	0.0607143	0.832426	-0.0808696	0.706473	-0.131868	0.669269	-0.483333	0.1938	-0.5	1	-0.251748	0.430115	-0.22	0.289267	277.5	277.5	172.5	172.5
310	RP11-152N13.5-cg04749667	10	RP11-152N13.5	ENSG00000227540	75012549	75014107	cg04749667	74927836	0.366667	0.33626	-0.0166667	0.98157	0.428571	0.419444	-0.15	0.593383	-0.188696	0.375514	0.395604	0.182196	0.366667	0.33626	0.5	1	0.447552	0.147205	0.444615	0.027043	182.5	182.5	38	38
311	RP11-152N13.5-cg25892434	10	RP11-152N13.5	ENSG00000227540	75012549	75014107	cg25892434	75911181	-0.0166667	0.98157	-0.833333	0.0082672	-0.714286	0.136111	-0.8	0.000546146	-0.407826	0.0489655	-0.225275	0.458992	0.366667	0.33626	-0.5	1	0.300699	0.342483	-0.160769	0.440924	44	44	215	215
312	RP11-152N13.5-cg06206603	10	RP11-152N13.5	ENSG00000227540	75012549	75014107	cg06206603	75504210	-0.333333	0.385323	0.216667	0.580941	-0.0857143	0.919444	0.310714	0.259191	-0.242609	0.252198	-0.032967	0.920585	0.166667	0.677745	-1	0.333333	0.0769231	0.817283	0.203077	0.328698	141.5	141	188.5	188.5
313	RP11-152N13.5-cg07257190	10	RP11-152N13.5	ENSG00000227540	75012549	75014107	cg07257190	74923859	-0.5	0.177662	-0.383333	0.3125	-0.542857	0.297222	-0.0142857	0.964222	0.0391304	0.85636	-0.543956	0.058134	0.216667	0.580941	-1	0.333333	-0.0769231	0.817283	-0.323846	0.114506	318	318	89.5	89.5
314	WI2-3658N16.1-cg06849795	1	WI2-3658N16.1	ENSG00000232637	146032648	146253110	cg06849795	147070943	0.35	0.358581	-0.333333	0.385323	0.0857143	0.919444	0.3	0.276682	0.214783	0.312017	0.368132	0.21663	0.183333	0.64364	0.5	1	0.0629371	0.851682	0.0938462	0.654396	162.5	162	273	273
315	WI2-3658N16.1-cg00297334	1	WI2-3658N16.1	ENSG00000232637	146032648	146253110	cg00297334	145302551	-0.616667	0.0857253	-0.183333	0.64364	-0.257143	0.658333	0.110714	0.695276	-0.296522	0.159157	-0.247253	0.41497	-0.65	0.0665619	-0.5	1	-0.587413	0.0488449	-0.434615	0.0310156	101	101	41	41
316	BCAS2P2-cg02287630	1	BCAS2P2	ENSG00000234332	100858589	100859582	cg02287630	101361426	0.6	0.0967978	0.116667	0.775628	-0.371429	0.497222	0.146429	0.602383	0.213043	0.316028	-0.00549451	0.99277	-0.483333	0.1938	1	0.333333	-0.51049	0.0936054	-0.353846	0.0833033	164	164	71	71
317	BCAS2P2-cg16376691	1	BCAS2P2	ENSG00000234332	100858589	100859582	cg16376691	100315485	-0.633333	0.0760362	-0.216667	0.580941	-0.0857143	0.919444	-0.0464286	0.872681	-0.211304	0.32007	-0.10989	0.723248	-0.0166667	0.98157	0.5	1	0.426573	0.1689	0.319231	0.119992	165	165	92	92
318	MKLN1-AS-cg04819959	7	MKLN1-AS	ENSG00000236753	130994503	131012981	cg04819959	130135065	0.216667	0.580941	0.75	0.0254905	-0.0857143	0.919444	0.389286	0.152477	0.313043	0.136365	-0.0769231	0.80653	-0.716667	0.0368662	0.5	1	-0.300699	0.342483	-0.122308	0.558784	93	93	248	248
319	MKLN1-AS-cg00911776	7	MKLN1-AS	ENSG00000236753	130994503	131012981	cg00911776	130682239	-0.6	0.0967978	0.266667	0.493331	-0.485714	0.355556	-0.382143	0.160652	-0.366087	0.0792452	-0.543956	0.058134	-0.733333	0.0311232	-1	0.333333	-0.867133	0.000443302	-0.626923	0.00102775	60.5	60.5	7	7
320	MKLN1-AS-cg05218283	7	MKLN1-AS	ENSG00000236753	130994503	131012981	cg05218283	131012399	0.133333	0.743541	0.116667	0.775628	-0.257143	0.658333	-0.3	0.276682	-0.352174	0.0920262	-0.0274725	0.934992	0.616667	0.0857253	-1	0.333333	0.531469	0.0793029	0.308462	0.13355	70	70	97	97
321	RGL2-cg16066008	6	RGL2	ENSG00000237441	33259431	33267101	cg16066008	33675600	-0.416667	0.269582	-0.533333	0.147525	-0.485714	0.355556	-0.539286	0.0406592	-0.282609	0.180369	0.10989	0.723248	0.183333	0.64364	-0.5	1	-0.0629371	0.851682	0.322308	0.116314	109	109	91	91
322	RGL2-cg20348196	6	RGL2	ENSG00000237441	33259431	33267101	cg20348196	32408284	-0.65	0.0665619	-0.166667	0.677745	0.542857	0.297222	0.0428571	0.882796	0.12087	0.572271	0.483516	0.0970371	0.75	0.0254905	-0.5	1	0.58042	0.0520862	0.583846	0.00261293	242.5	242.5	10	10
323	RGL2-cg12672189	6	RGL2	ENSG00000237441	33259431	33267101	cg12672189	32427868	0.133333	0.743541	0.216667	0.580941	0.142857	0.802778	0.189286	0.498353	-0.205217	0.334471	0.115385	0.709625	0.416667	0.269582	1	0.333333	0.377622	0.227443	-0.1	0.633189	170	170	268	268
324	RGL2-cg08265274	6	RGL2	ENSG00000237441	33259431	33267101	cg08265274	32490444	-0.666667	0.05889	0.0666667	0.880093	0.485714	0.355556	0.128571	0.648202	-0.387826	0.0620617	-0.362637	0.223987	-0.566667	0.120574	1	0.333333	-0.454545	0.140413	-0.498462	0.0121276	51.5	51.5	19	19
325	RGL2-cg00579921	6	RGL2	ENSG00000237441	33259431	33267101	cg00579921	32489991	-0.583333	0.107997	-0.1	0.809981	0.142857	0.802778	-0.0821429	0.772822	-0.441739	0.0318439	-0.423077	0.1516	-0.15	0.708069	0.5	1	-0.244755	0.443504	-0.456923	0.0227336	34	34	34	34
326	RGL2-cg07895437	6	RGL2	ENSG00000237441	33259431	33267101	cg07895437	33282971	0.166667	0.677745	0.05	0.911618	-0.257143	0.658333	0.4	0.140762	0.257391	0.223734	-0.0769231	0.80653	0.483333	0.1938	-0.5	1	0.104895	0.749479	0.0561538	0.789585	131.5	131.5	306.5	306.5
327	RGL2-cg23365293	6	RGL2	ENSG00000237441	33259431	33267101	cg23365293	32489984	-0.466667	0.212522	-0.0333333	0.948391	0.371429	0.497222	0.110714	0.695276	-0.38087	0.0672089	-0.307692	0.306287	-0.233333	0.551709	-0.5	1	-0.335664	0.286691	-0.441538	0.0282184	55	55	39	39
328	RGL2-cg00750366	6	RGL2	ENSG00000237441	33259431	33267101	cg00750366	33044510	-0.216667	0.580941	0.133333	0.743541	0.0285714	1	0.0107143	0.97444	0.0634783	0.767966	-0.0604396	0.848989	0.0333333	0.948391	0.5	1	0.20979	0.513513	0.148462	0.477088	288	288	228	228
329	RGL2-cg13423887	6	RGL2	ENSG00000237441	33259431	33267101	cg13423887	32632694	-0.0666667	0.880093	-0.316667	0.41008	-0.542857	0.297222	-0.325	0.236982	0.106087	0.620536	0.17033	0.578544	0.266667	0.493331	0.5	1	0.230769	0.470906	0.349231	0.0876228	256	256	73	73
330	RGL2-cg18052547	6	RGL2	ENSG00000237441	33259431	33267101	cg18052547	32552547	-0.2	0.613404	-0.35	0.358581	-0.257143	0.658333	-0.575	0.0274783	-0.669565	0.000479781	0.274725	0.363262	-0.383333	0.3125	-1	0.333333	-0.503497	0.0987516	-0.133077	0.524377	6	6	241	241
331	RGL2-cg01423251	6	RGL2	ENSG00000237441	33259431	33267101	cg01423251	32765322	-0.2	0.613404	-0.216667	0.580941	-0.6	0.241667	-0.503571	0.0581868	-0.166957	0.433787	-0.483516	0.0970371	0.15	0.708069	1	0.333333	0.251748	0.430115	-0.143077	0.493382	204.5	204.5	235.5	235.5
332	RGL2-cg18886197	6	RGL2	ENSG00000237441	33259431	33267101	cg18886197	33178942	-0.466667	0.212522	0.516667	0.1618	0.657143	0.175	0.657143	0.00952743	0.272174	0.197532	-0.131868	0.669269	-0.383333	0.3125	-0.5	1	-0.426573	0.1689	-0.43	0.0330024	119.5	119.5	43	43
333	RGL2-cg04317588	6	RGL2	ENSG00000237441	33259431	33267101	cg04317588	32632995	0.516667	0.1618	-0.35	0.358581	-0.257143	0.658333	-0.310714	0.259191	0.225217	0.288625	0.104396	0.736951	0.383333	0.3125	0.5	1	0.321678	0.308312	0.303077	0.140736	151	151	101.5	101.5
334	RGL2-cg09985560	6	RGL2	ENSG00000237441	33259431	33267101	cg09985560	33358866	0.2	0.613404	-0.166667	0.677745	0.6	0.241667	0.2	0.473797	0.222609	0.294365	0.10989	0.723248	0.233333	0.551709	-0.5	1	-0.160839	0.619356	0.14	0.502818	155	155	238	238
335	RGL2-cg23464743	6	RGL2	ENSG00000237441	33259431	33267101	cg23464743	32633163	0.2	0.613404	-0.25	0.520635	-0.828571	0.0583333	-0.328571	0.231628	0.108696	0.611897	0.230769	0.447772	0.416667	0.269582	1	0.333333	0.524476	0.0838846	0.507692	0.010447	251.5	251.5	18	18
336	RGL2-cg24523259	6	RGL2	ENSG00000237441	33259431	33267101	cg24523259	32903598	-0.116667	0.775628	-0.0666667	0.880093	-0.142857	0.802778	-0.317857	0.247928	-0.366087	0.0792452	-0.159341	0.603931	-0.1	0.809981	-0.5	1	-0.265734	0.403977	-0.186154	0.37128	60.5	60.5	199	199
337	RGL2-cg03202060	6	RGL2	ENSG00000237441	33259431	33267101	cg03202060	32633015	0	1	-0.266667	0.493331	-0.314286	0.563889	-0.15	0.593383	0.353913	0.090348	0.0164835	0.96386	0.483333	0.1938	0.5	1	0.482517	0.115374	0.346154	0.0905962	68.5	68.5	76	76
338	RGL2-cg05500783	6	RGL2	ENSG00000237441	33259431	33267101	cg05500783	32410873	0.283333	0.462991	0.266667	0.493331	0.371429	0.497222	0.214286	0.44203	0.469565	0.021738	-0.214286	0.481851	-0.3	0.436624	-0.5	1	-0.370629	0.236732	-0.0453846	0.829551	29	29	315.5	315.5
339	RGL2-cg27196273	6	RGL2	ENSG00000237441	33259431	33267101	cg27196273	32632992	0.266667	0.493331	-0.0333333	0.948391	-0.6	0.241667	-0.271429	0.326822	0.209565	0.324145	0.0274725	0.934992	-0.433333	0.249917	-0.5	1	-0.370629	0.236732	0.0907692	0.665101	166	166	278.5	278.5
340	RGL2-cg02286081	6	RGL2	ENSG00000237441	33259431	33267101	cg02286081	33043841	0.55	0.132777	-0.283333	0.462991	0.885714	0.0333333	0.153571	0.584439	0.351304	0.0928741	0.236264	0.436693	0.45	0.229817	0.5	1	0.405594	0.192612	0.393077	0.0528734	71	71	56	56
341	RGL2-cg25372449	6	RGL2	ENSG00000237441	33259431	33267101	cg25372449	32490350	-0.316667	0.41008	-0.3	0.436624	-0.257143	0.658333	-0.567857	0.0298045	-0.624348	0.00141027	0.28022	0.353376	-0.366667	0.33626	-1	0.333333	-0.545455	0.0706789	-0.0730769	0.727868	12	12	291	291
342	RGL2-cg14473643	6	RGL2	ENSG00000237441	33259431	33267101	cg14473643	33282885	-0.183333	0.64364	-0.133333	0.743541	-0.0857143	0.919444	0.325	0.236982	0.273043	0.19606	-0.032967	0.920585	0.316667	0.41008	-0.5	1	0.013986	0.973694	-0.00615385	0.977989	117.5	117.5	357	357
343	RGL2-cg06118213	6	RGL2	ENSG00000237441	33259431	33267101	cg06118213	32299502	0.2	0.613404	0.616667	0.0857253	0.142857	0.802778	0.6	0.0204212	0.126957	0.552903	-0.32967	0.271458	0.0166667	0.98157	1	0.333333	0.160839	0.619356	-0.379231	0.0623991	237.5	237.5	61	61
344	RGL2-cg04026937	6	RGL2	ENSG00000237441	33259431	33267101	cg04026937	32549361	0.166667	0.677745	0.0333333	0.948391	0.657143	0.175	0	1	-0.348696	0.0954534	-0.0769231	0.80653	-0.816667	0.0107694	0.5	1	-0.72028	0.0110205	-0.495385	0.0127356	74	74	20	20
345	RGL2-cg20136244	6	RGL2	ENSG00000237441	33259431	33267101	cg20136244	33168370	0.483333	0.1938	0.233333	0.551709	0.257143	0.658333	0.207143	0.457772	-0.181739	0.393641	0.175824	0.566024	0.0666667	0.880093	0.5	1	0.251748	0.430115	-0.00923077	0.966256	191.5	191.5	351	351
346	IRGM-cg14484145	5	IRGM	ENSG00000237693	150226085	150280298	cg14484145	149792371	-0.433333	0.249917	0.533333	0.147525	0.428571	0.419444	0.671429	0.00770434	0.341739	0.102597	0.186813	0.541341	0.216667	0.580941	0.5	1	0.223776	0.484911	0.331538	0.105782	80	80	79.5	79.5
347	IRGM-cg01274321	5	IRGM	ENSG00000237693	150226085	150280298	cg01274321	149415426	0.05	0.911618	0.316667	0.41008	-0.0857143	0.919444	0.542857	0.0391586	0.505217	0.0127833	-0.483516	0.0970371	0.733333	0.0311232	-1	0.333333	0.321678	0.308312	-0.313077	0.127608	22	22	94	94
348	PSMD6-AS2-cg04108438	3	PSMD6-AS2	ENSG00000239653	63989698	63997824	cg04108438	64427959	-0.05	0.911618	-0.2	0.613404	0.0857143	0.919444	0.0928571	0.743454	0.143478	0.501928	-0.653846	0.0183249	0.25	0.520635	-0.5	1	0.111888	0.732775	-0.267692	0.195088	223	223	126	126
349	C2orf15-cg01310365	2	C2orf15	ENSG00000241962	99757948	99939204	cg01310365	99438540	0.45	0.229817	0.15	0.708069	0.485714	0.355556	0.739286	0.00237577	0.513913	0.0111445	-0.225275	0.458992	0	1	0.5	1	-0.181818	0.572958	-0.183846	0.377328	19	19	201.5	201.5
350	CASP1P2-cg11425254	11	CASP1P2	ENSG00000254750	104934072	104942268	cg11425254	105893021	-0.2	0.613404	-0.233333	0.551709	-0.371429	0.497222	-0.264286	0.340147	-0.0547826	0.799268	0.203297	0.505255	0.416667	0.269582	1	0.333333	0.468531	0.127473	0.363077	0.0751568	295.5	295.5	70	70
351	MRPL46-cg27576615	15	MRPL46	ENSG00000259494	89002707	89010650	cg27576615	89876777	-0.0333333	0.948391	0.283333	0.462991	-0.257143	0.658333	0.0785714	0.782681	0.0173913	0.936793	-0.478022	0.101312	-0.4	0.291193	0.5	1	-0.0909091	0.783197	-0.326154	0.111834	336.5	336.5	85	85
352	RP11-156E6.1-cg05550919	17	RP11-156E6.1	ENSG00000259623	40004770	40007699	cg05550919	40074633	0.0833333	0.843182	-0.283333	0.462991	0.828571	0.0583333	0.0821429	0.772822	0.314783	0.134113	-0.43956	0.135028	0.316667	0.41008	1	0.333333	0.426573	0.1689	0.0161538	0.939885	92	92	342	341.5
353	RP11-156E6.1-cg00603673	17	RP11-156E6.1	ENSG00000259623	40004770	40007699	cg00603673	40810849	-0.4	0.291193	0.216667	0.580941	0.485714	0.355556	0.139286	0.620551	0.0608696	0.777322	-0.648352	0.0195814	0.0666667	0.880093	0.5	1	0.272727	0.391233	0.227692	0.272391	290.5	290.5	164	164
354	LINC00657-cg04759756	20	LINC00657	ENSG00000260032	34633544	34638882	cg04759756	35273933	-0.533333	0.147525	-0.366667	0.33626	-0.428571	0.419444	-0.521429	0.0488302	-0.343478	0.100774	0.120879	0.696085	-0.0166667	0.98157	1	0.333333	0.335664	0.286691	0.118462	0.57132	77	77	251.5	252
355	LINC00657-cg03341758	20	LINC00657	ENSG00000260032	34633544	34638882	cg03341758	34330234	0.116667	0.775628	0.4	0.291193	0.6	0.241667	0.271429	0.326822	-0.0521739	0.808722	-0.0934066	0.764582	-0.316667	0.41008	-1	0.333333	-0.272727	0.391233	0.00846154	0.969189	300	300	352.5	352.5
356	LINC00657-cg09618904	20	LINC00657	ENSG00000260032	34633544	34638882	cg09618904	34026478	0.266667	0.493331	0.35	0.358581	0.6	0.241667	0.292857	0.288741	0.396522	0.0560669	-0.5	0.0849828	0.0666667	0.880093	1	0.333333	0.0629371	0.851682	0.219231	0.29099	48	48	174	174
357	RP11-353B9.1-cg11102324	15	RP11-353B9.1	ENSG00000261597	49944336	49948429	cg11102324	49658865	0.25	0.520635	-0.166667	0.677745	0.6	0.241667	0.2	0.473797	0.111304	0.603309	0.263736	0.383492	0.216667	0.580941	-1	0.333333	0.027972	0.938663	0.125385	0.548848	247.5	247.5	245.5	245.5
358	CORO7-cg07751214	16	CORO7	ENSG00000262246	4404543	4475706	cg07751214	3563741	-0.166667	0.677745	-0.166667	0.677745	0.6	0.241667	0.264286	0.340147	-0.0208696	0.923862	-0.285714	0.343646	-0.283333	0.462991	-1	0.333333	-0.314685	0.319472	-0.271538	0.18856	333	333	123.5	123.5
359	CORO7-cg10957584	16	CORO7	ENSG00000262246	4404543	4475706	cg10957584	5148097	0.383333	0.3125	0.583333	0.107997	-0.657143	0.175	0.396429	0.144595	0.393043	0.0584076	-0.274725	0.363262	-0.433333	0.249917	0.5	1	-0.0979021	0.766288	-0.161538	0.438714	50	50	214	214
360	CORO7-cg27111240	16	CORO7	ENSG00000262246	4404543	4475706	cg27111240	3999109	0	1	0.266667	0.493331	0.657143	0.175	0.289286	0.294889	0.363478	0.0815312	0.302198	0.315391	-0.316667	0.41008	0.5	1	-0.244755	0.443504	0.0923077	0.65974	62	62	276	276
