# Supplementary material for: Non-parametric combination analysis of multiple data types enables detection of novel regulatory mechanisms in T cells of multiple sclerosis patients
Source: Sci Rep. 2019 Aug 19;9:11996. doi: 10.1038/s41598-019-48493-7 (PMC6700160; doi:10.1038/s41598-019-48493-7)
Supplement: Supplementary file 4 — Supplementary Dataset 3 [file 41598_2019_48493_MOESM4_ESM.xlsx]

## Sheet: Sheet1
	SUPPLEMENTARY TABLE 2: DIFFERENTIALLY EXPRESSED GENES AND CORRESPONDING GENE INFORMATION
														LIMMA DIFFERENTIAL EXPRESSION ANALYSIS																NON_PARAMETRIC_COMBINATION (NPC)
	GENE.INFORMATION									GENE_DETECTED_IN				CD4_RRvsHC(HC-RR)				CD4_SPvsRR(RR-SP)				CD8_RRvsHC(HC-RR)				CD8_SPvsRR(RR-SP)				LIMMA_DERIVED_F_STATISTIC		PERMUTED_P_VALUE_DERIVED_FROM_LIMMA_T_STATISTIC				NPC_LIPTAK
	Gene.name	Ensemble	Strand	GC.content	Gene.type	Gene.description	Chromosome	Gene.start.bp.	Gene.end.bp.	CD4.RR	CD8.RR	NPC	NPC.Group	logFC.HCvsRR.CD4	t.HCvsRR.CD4	P.Value.HCvsRR.CD4	adj.P.Val.HCvsRR.CD4	logFC.RRvsSP.CD4	t.RRvsSP.CD4	P.Value.RRvsSP.CD4	adj.P.Val.RRvsSP.CD4	logFC.HCvsRR.CD8	t.HCvsRR.CD8	P.Value.HCvsRR.CD8	adj.P.Val.HCvsRR.CD8	logFC.RRvsSP.CD8	t.RRvsSP.CD8	P.Value.RRvsSP.CD8	adj.P.Val.RRvsSP.CD8	RNA.CD4.f.stat	RNA.CD8.f.stat	RRvsHC_perm.CD4	SPvsRR_perm.CD4	RRvsHC_perm.CD8	SPvsRR_perm.CD8	Liptak_Genes_P_Val	Liptak_Genes_FDR
	ABCG2	ENSG00000118777	-1	41.4	protein_coding	ATP-binding cassette, sub-family G (WHITE), member 2 [Source:HGNC Symbol;Acc:74]	4	89011416	89152474			NPC	G3	-0.550889	-1.36949	0.180707	0.549613	0.999973	1.95942	0.0591276	0.999516	-0.692204	-1.34829	0.187347	0.690388	1.69427	2.4234	0.0214148	0.972924	5.99143	6.51896	-0.979052	0.00234977	-0.778472	0.000549945	0.000549945	0.0638913
	ABHD10	ENSG00000144827	1	35.84	protein_coding	abhydrolase domain containing 10 [Source:HGNC Symbol;Acc:25656]	3	111697857	111712210			NPC	G2	0.143936	2.94173	0.00613352	0.184127	-0.0380756	-0.613374	0.544113	0.999516	0.23654	4.30892	0.00015407	0.125064	-0.134754	-1.8026	0.081194	0.994462	5.06708	6.22259	0.000749925	-0.878962	4.9995e-05	-0.982852	0.000249975	0.0500823
	ABHD13	ENSG00000139826	1	35.43	protein_coding	abhydrolase domain containing 13 [Source:HGNC Symbol;Acc:20293]	13	108870727	108886603			NPC	G2	0.164607	3.21112	0.00307895	0.156919	-0.120951	-1.85979	0.0724472	0.999516	0.128668	2.78977	0.00894559	0.315455	-0.169685	-2.7017	0.0110906	0.960957	4.81037	6.46806	0.00274973	-0.975252	4.9995e-05	-0.99995	4.9995e-05	0.0208505
	ADAM23	ENSG00000114948	1	38.27	protein_coding	ADAM metallopeptidase domain 23 [Source:HGNC Symbol;Acc:202]	2	207308263	207485851		CD8.RR			0.839848	2.63722	0.0129588	0.234477	-0.211157	-0.522631	0.604954	0.999516	-1.48887	-4.78419	3.99448e-05	0.0873666	0.268467	0.633485	0.531069	0.994462	2.56307	5.70054	0.0243476	-0.39741	-0.90186	0.00174983	0.00684932	0.2421
	AFF1	ENSG00000172493	1	41.19	protein_coding	AF4/FMR2 family, member 1 [Source:HGNC Symbol;Acc:7135]	4	87856154	88062206			NPC	G1	0.279091	3.73366	0.000762957	0.120593	0.0275525	0.290533	0.773347	0.999516	0.137231	2.34174	0.0258054	0.409066	0.0246977	0.309483	0.759028	0.997465	7.84057	3.86942	0.000149985	0.368813	0.000249975	0.331417	0.000749925	0.0702909
	AL353898.2	ENSG00000203276	-1	48.16	pseudogene		1	54498816	54500553		CD8.RR	NPC	G5	0.401856	2.59019	0.0144977	0.244782	0.0649412	0.329934	0.743674	0.999516	0.663664	4.90805	2.80331e-05	0.0873666	-0.196883	-1.06921	0.29324	0.994462	3.55918	14.7979	0.00714929	0.570593	4.9995e-05	-0.766073	0.000149985	0.0523697
	ANAPC13	ENSG00000129055	-1	45.33	protein_coding	anaphase promoting complex subunit 13 [Source:HGNC Symbol;Acc:24540]	3	134196548	134205558			NPC	G3	-0.171953	-2.32384	0.026876	0.291917	0.074172	0.790096	0.435486	0.999516	-0.209082	-2.55567	0.0157293	0.375079	0.319034	2.86365	0.00745255	0.959961	4.93276	3.32132	-0.99745	0.30482	-0.99995	0.00334967	0.000449955	0.0724652
	ANO9	ENSG00000185101	-1	59.43	protein_coding	anoctamin 9 [Source:HGNC Symbol;Acc:20679]	11	417933	442011			NPC	G3	-0.0655292	-1.32382	0.195261	0.564981	0.147091	2.34222	0.0257824	0.999516	-0.152071	-1.44961	0.157222	0.66145	0.301756	2.1123	0.0428273	0.994462	8.0152	4.87592	-0.923558	0.000149985	-0.974753	0.000149985	4.9995e-05	0.014869
	ARRDC3	ENSG00000113369	-1	35.81	protein_coding	arrestin domain containing 3 [Source:HGNC Symbol;Acc:29263]	5	90664541	90679176	CD4.RR	CD8.RR	NPC	G2	0.448595	4.13579	0.000250846	0.0967899	-0.28118	-2.0433	0.0496187	0.999516	0.423063	4.61751	6.42538e-05	0.093525	-0.168809	-1.35299	0.185858	0.994462	6.70348	10.3092	0.000849915	-0.910859	4.9995e-05	-0.912459	4.9995e-05	0.0220978
	BCAS2P2	ENSG00000234332	-1	43.86	pseudogene	breast carcinoma amplified sequence 2 pseudogene 2 [Source:HGNC Symbol;Acc:39595]	1	100858589	100859582		CD8.RR			-0.0116222	-0.0662851	0.947577	0.982409	0.579836	2.60662	0.0139419	0.999516	-1.18758	-4.48862	9.26766e-05	0.093525	0.57838	1.6053	0.11858	0.994462	4.00529	7.40416	-0.579392	0.00874913	-0.991651	0.00234977	0.000749925	0.107852
	BCL10	ENSG00000142867	-1	40.57	protein_coding	B-cell CLL/lymphoma 10 [Source:HGNC Symbol;Acc:989]	1	85731931	85742773			NPC	G2	0.42173	3.79811	0.000639583	0.116537	-0.214785	-1.52469	0.137494	0.999516	0.451484	3.8398	0.000569885	0.171031	-0.345986	-2.16082	0.0385618	0.994462	5.85352	7.93163	0.00114989	-0.927557	4.9995e-05	-0.921358	0.000149985	0.0537697
	BCS1L	ENSG00000074582	1	54.42	protein_coding	BC1 (ubiquinol-cytochrome c reductase) synthesis-like [Source:HGNC Symbol;Acc:1020]	2	219523487	219528166			NPC	G5	-0.161285	-2.97494	0.00564116	0.180181	-0.0135987	-0.197709	0.844566	0.999516	-0.225868	-2.71777	0.0106664	0.335571	0.182982	1.61682	0.116063	0.994462	6.29376	4.20383	-0.99965	-0.286121	-0.99895	0.0559444	0.000149985	0.0655559
	C16orf87	ENSG00000155330	-1	37.09	protein_coding	chromosome 16 open reading frame 87 [Source:HGNC Symbol;Acc:33754]	16	46830519	46865323			NPC	G2	0.258953	3.32288	0.00229814	0.1499	-0.147343	-1.49028	0.146277	0.999516	0.341736	3.37572	0.00199774	0.228089	-0.187078	-1.35703	0.184582	0.994462	5.19628	7.65478	0.00214979	-0.955154	4.9995e-05	-0.857164	4.9995e-05	0.0186602
	C2orf15	ENSG00000241962	1	41.24	protein_coding	chromosome 2 open reading frame 15 [Source:HGNC Symbol;Acc:28436]	2	99757948	99939204			NPC	G3	-0.326665	-3.17979	0.00333988	0.162463	0.599517	4.59983	6.76657e-05	0.818215	-0.490839	-3.13723	0.0037265	0.262068	0.811923	3.8108	0.00061718	0.736072	15.5494	13.0062	-0.99815	4.9995e-05	-0.99775	4.9995e-05	4.9995e-05	0.00185103
	C5orf24	ENSG00000181904	1	41.93	protein_coding	chromosome 5 open reading frame 24 [Source:HGNC Symbol;Acc:26746]	5	134181370	134195427			NPC	G2	0.207602	3.75839	0.000713092	0.120151	-0.0722721	-1.0313	0.310395	0.999516	0.238945	3.71404	0.000804286	0.194673	-0.106224	-1.21245	0.23451	0.994462	5.20552	7.00155	0.00174983	-0.767073	4.9995e-05	-0.907759	4.9995e-05	0.0658671
	C5orf30	ENSG00000181751	1	37.54	protein_coding	chromosome 5 open reading frame 30 [Source:HGNC Symbol;Acc:25052]	5	102594403	102614361	CD4.RR		NPC	G2	0.405517	5.05962	1.81958e-05	0.0363395	-0.255532	-2.51304	0.017393	0.999516	0.301046	1.74503	0.0908998	0.57693	-0.314116	-1.33707	0.190942	0.994462	12.3286	1.87571	4.9995e-05	-0.980252	0.0010499	-0.641886	0.000549945	0.0977437
	C9orf64	ENSG00000165118	-1	44.72	protein_coding	chromosome 9 open reading frame 64 [Source:HGNC Symbol;Acc:28144]	9	86553226	86571901	CD4.RR				-0.659978	-4.59833	6.7954e-05	0.0544506	0.181538	0.996976	0.32651	0.999516	-0.255853	-1.89813	0.067036	0.528442	0.459883	2.5054	0.0177027	0.960957	9.05464	2.5125	-0.99955	0.0980402	-0.985451	0.0441456	0.00124988	0.149849
	CASP1P2	ENSG00000254750	-1	37.81	pseudogene	caspase 1, apoptosis-related cysteine peptidase pseudogene 2 [Source:HGNC Symbol;Acc:43776]	11	104934072	104942268			NPC	G3	-0.550584	-3.01688	0.00507281	0.174673	0.654747	2.82783	0.00814731	0.999516	-0.229397	-0.783196	0.439462	0.85704	0.332436	0.83346	0.410969	0.994462	12.23	3.97779	-0.994951	4.9995e-05	-0.4991	0.00694931	4.9995e-05	0.022356
	CBLL1	ENSG00000105879	1	36.56	protein_coding	Cbl proto-oncogene-like 1, E3 ubiquitin protein ligase [Source:HGNC Symbol;Acc:21225]	7	107384142	107402112			NPC	G2	0.376314	3.57562	0.0011716	0.131543	-0.126967	-0.950903	0.349024	0.999516	0.352061	3.97698	0.000390076	0.160906	-0.0900926	-0.747342	0.460496	0.994462	6.57013	8.87142	4.9995e-05	-0.889361	4.9995e-05	-0.488101	0.000249975	0.0446034
	CCDC90B	ENSG00000137500	-1	37.58	protein_coding	coiled-coil domain containing 90B [Source:HGNC Symbol;Acc:28108]	11	82970139	82997450			NPC	G3	-0.197088	-3.64855	0.000961837	0.131543	0.0468997	0.684347	0.498851	0.999516	-0.192468	-2.81141	0.00848141	0.31343	0.0625495	0.67094	0.507234	0.994462	7.6463	3.65818	-0.99975	0.166133	-0.99955	0.173833	0.000549945	0.0967446
	CCNC	ENSG00000112237	-1	35.29	protein_coding	cyclin C [Source:HGNC Symbol;Acc:1581]	6	99990256	100016849			NPC	G5	0.128637	3.79985	0.000636541	0.116537	-0.0119676	-0.278645	0.782371	0.999516	0.0777142	1.68616	0.101818	0.596651	0.107326	1.71001	0.0972703	0.994462	5.52172	4.99403	0.00134987	-0.349115	0.000449955	0.0192481	0.000149985	0.0424637
	CDHR2	ENSG00000074276	1	53.78	protein_coding	cadherin-related family member 2 [Source:HGNC Symbol;Acc:18231]	5	175969512	176022975			NPC	G3	-0.45496	-3.128	0.00381796	0.168207	0.437723	2.37212	0.024089	0.999516	-0.0247479	-0.158816	0.874846	0.98398	0.450321	2.12213	0.0419311	0.994462	10.8821	3.18295	-0.99955	0.000249975	-0.4996	0.00764924	0.000149985	0.0590565
	CENPJ	ENSG00000151849	-1	41.47	protein_coding	centromere protein J [Source:HGNC Symbol;Acc:17272]	13	25457171	25497018			NPC	G3	-0.246839	-3.06154	0.00452752	0.173168	0.0670111	0.655115	0.517236	0.999516	-0.215429	-3.22342	0.00298043	0.259693	0.0446454	0.490549	0.627204	0.994462	4.91595	7.41766	-0.99765	0.221128	-0.99995	0.718678	0.000249975	0.0992828
	CHST2	ENSG00000175040	1	64.69	protein_coding	carbohydrate (N-acetylglucosamine-6-O) sulfotransferase 2 [Source:HGNC Symbol;Acc:1970]	3	142838173	142841800			NPC	G2	0.0150787	0.0924342	0.926949	0.976602	-0.328521	-1.58736	0.1226	0.999516	0.323323	1.4975	0.144389	0.651532	-1.2894	-4.38542	0.000124138	0.407141	6.22443	19.697	0.69918	-0.99515	0.0936406	-0.99995	4.9995e-05	0.00523182
	CLP1	ENSG00000172409	1	47.28	protein_coding	cleavage and polyadenylation factor I subunit 1 [Source:HGNC Symbol;Acc:16999]	11	57416465	57429340	CD4.RR		NPC	G2	0.508125	4.60513	6.66527e-05	0.0544506	-0.0233684	-0.166934	0.868509	0.999516	0.414619	3.09953	0.00410606	0.268821	-0.273887	-1.50353	0.142836	0.994462	13.6374	4.92341	4.9995e-05	-0.720578	0.000349965	-0.706379	0.000249975	0.0271733
	CNOT6L	ENSG00000138767	-1	36.25	protein_coding	CCR4-NOT transcription complex, subunit 6-like [Source:HGNC Symbol;Acc:18042]	4	78634541	78740769			NPC	G2	0.0680986	1.26329	0.215924	0.586967	-0.204611	-2.99183	0.00540548	0.999516	0.171093	1.99254	0.055191	0.502234	-0.259008	-2.21505	0.0342465	0.994462	10.0315	5.44918	0.0713429	-0.99995	0.111639	-0.99865	0.000149985	0.0181604
	CORO7	ENSG00000262246	-1	57.56	protein_coding	coronin 7 [Source:HGNC Symbol;Acc:26161]	16	4404543	4475706			NPC	G5	0.140816	2.39641	0.0227888	0.279925	0.099258	1.33143	0.192774	0.999516	-0.0279722	-0.495404	0.623813	0.923939	0.0598713	0.778655	0.442094	0.994462	8.08226	4.83918	0.0319468	0.00754925	-0.705679	0.00184982	4.9995e-05	0.0337943
	CSTF2T	ENSG00000177613	-1	43.37	protein_coding	cleavage stimulation factor, 3' pre-RNA, subunit 2, 64kDa, tau variant [Source:HGNC Symbol;Acc:17086]	10	53455247	53459355		CD8.RR	NPC	G1	0.217363	3.35014	0.00213877	0.146327	0.121232	1.47278	0.150911	0.999516	0.311207	4.50162	8.93202e-05	0.093525	0.0246467	0.261801	0.795209	0.997465	8.7057	8.07473	0.00314969	0.080142	4.9995e-05	0.725177	4.9995e-05	0.0141747
	CTSH	ENSG00000103811	-1	52.42	protein_coding	cathepsin H [Source:HGNC Symbol;Acc:2535]	15	79213400	79241916			NPC	G1	0.624719	3.07502	0.00437421	0.172328	0.290328	1.12641	0.268653	0.999516	0.124374	0.579428	0.566493	0.903929	0.533657	1.82568	0.0775578	0.994462	6.46473	8.03792	0.00694931	0.110439	0.0238476	0.00294971	0.000349965	0.0469337
	CYCS	ENSG00000172115	-1	43.01	protein_coding	cytochrome c, somatic [Source:HGNC Symbol;Acc:19986]	7	25159710	25164980			NPC	G4	-0.181722	-1.80365	0.0810319	0.410992	-0.0543178	-0.424944	0.673818	0.999516	-0.241967	-3.14287	0.00367266	0.262068	-0.00634478	-0.0605174	0.952133	0.999896	4.49305	5.6432	-0.976252	-0.865263	-0.99995	-0.5043	0.000949905	0.0888637
	CYP20A1	ENSG00000119004	1	42.21	protein_coding	cytochrome P450, family 20, subfamily A, polypeptide 1 [Source:HGNC Symbol;Acc:20576]	2	204103663	204163009			NPC	G4	-0.11611	-2.40856	0.0221628	0.277967	-0.0331371	-0.541809	0.591831	0.999516	-0.0551384	-1.04339	0.304844	0.778266	-0.0763974	-1.06162	0.296622	0.994462	6.64122	3.41579	-0.99755	-0.814269	-0.912859	-0.968353	0.000249975	0.0789957
	DDX26B	ENSG00000165359	1	38.59	protein_coding	DEAD/H (Asp-Glu-Ala-Asp/His) box polypeptide 26B [Source:HGNC Symbol;Acc:27334]	X	134654584	134716435			NPC	G5	-0.16022	-3.60834	0.00107252	0.131543	0.0207376	0.368123	0.715288	0.999516	-0.131197	-2.42711	0.0212323	0.393474	-0.00720676	-0.0979038	0.92264	0.999896	6.62911	5.25001	-0.99995	0.408809	-0.99985	-0.715678	0.000149985	0.0449709
	DDX28	ENSG00000182810	-1	57.21	protein_coding	DEAD (Asp-Glu-Ala-Asp) box polypeptide 28 [Source:HGNC Symbol;Acc:17330]	16	68055179	68057770			NPC	G1	0.306281	2.45952	0.0197039	0.268647	0.162281	1.02717	0.312305	0.999516	0.372686	3.86703	0.000528718	0.169177	0.0493478	0.376008	0.709475	0.997465	6.35322	11.2036	0.00164984	0.278322	4.9995e-05	0.135436	0.000149985	0.0193669
	DDX5	ENSG00000108654	-1	45.11	protein_coding	DEAD (Asp-Glu-Ala-Asp) box helicase 5 [Source:HGNC Symbol;Acc:2746]	17	62495734	62504317			NPC	G5	-0.011405	-0.374184	0.71082	0.894341	-0.0498953	-1.29031	0.206502	0.999516	0.0372154	1.20932	0.235694	0.726282	-0.0620396	-1.48041	0.148869	0.994462	2.77267	4.06069	-0.80297	-0.975852	0.138136	-0.99985	0.000549945	0.0966181
	DHX16	ENSG00000204560	-1	49.99	protein_coding	DEAH (Asp-Glu-Ala-His) box polypeptide 16 [Source:HGNC Symbol;Acc:2739]	6	30620896	30640814			NPC	G3	-0.152907	-3.22722	0.00295258	0.156796	0.0532144	0.885266	0.382842	0.999516	-0.155299	-2.56724	0.0153049	0.372901	0.058468	0.709755	0.483168	0.994462	6.59014	3.82569	-0.99995	0.0146485	-0.99995	0.0570443	0.000249975	0.0387692
	DNAJB2	ENSG00000135924	1	56.92	protein_coding	DnaJ (Hsp40) homolog, subfamily B, member 2 [Source:HGNC Symbol;Acc:5228]	2	220143989	220151622			NPC	G4	-0.105965	-1.95943	0.0591252	0.37275	-0.0804311	-1.17229	0.250027	0.999516	-0.172844	-2.55129	0.0158929	0.375079	-0.0202582	-0.219584	0.827637	0.998349	6.0381	7.00688	-0.941656	-0.983352	-0.99885	-0.90066	0.000149985	0.0516517
	DNM1P46	ENSG00000182397	-1	49.14	pseudogene	DNM1 pseudogene 46 [Source:HGNC Symbol;Acc:35199]	15	100330361	100347132			NPC	G5	-0.229838	-0.937097	0.355967	0.705099	0.581279	1.86807	0.0712499	0.999516	0.33615	1.56943	0.126712	0.63303	0.654278	2.24319	0.0321821	0.994462	3.99318	9.34831	-0.919758	0.00164984	0.00514949	0.00624938	0.000349965	0.0659547
	DUSP12	ENSG00000081721	1	39.87	protein_coding	dual specificity phosphatase 12 [Source:HGNC Symbol;Acc:3067]	1	161719548	161727028			NPC	G5	0.14994	2.45628	0.0198528	0.269059	0.0481332	0.621513	0.538815	0.999516	0.261115	3.65512	0.000944148	0.199909	-0.0228153	-0.234526	0.816121	0.998349	7.35749	7.1023	0.00424958	0.106739	4.9995e-05	-0.657484	0.000149985	0.0259194
	EXOC8	ENSG00000116903	-1	43.15	protein_coding	exocyst complex component 8 [Source:HGNC Symbol;Acc:24659]	1	231468480	231473598	CD4.RR		NPC	G5	0.287321	4.22407	0.00019585	0.0802924	0.00223323	0.0258786	0.97952	0.999516	0.181964	2.3556	0.0250068	0.405562	-0.112663	-1.071	0.292446	0.994462	7.71645	3.34663	0.000349965	0.586191	0.000949905	-0.69938	0.000749925	0.097901
	F2RL1	ENSG00000164251	1	44.69	protein_coding	coagulation factor II (thrombin) receptor-like 1 [Source:HGNC Symbol;Acc:3538]	5	76114758	76131140			NPC	G3	-0.313615	-1.82135	0.0782368	0.406597	0.467522	2.14014	0.0403372	0.999516	-0.799997	-3.0851	0.00426078	0.270035	1.00578	2.84825	0.00774284	0.960957	4.42311	7.80986	-0.939956	0.00444956	-0.99645	0.000249975	4.9995e-05	0.044681
	FAM134C	ENSG00000141699	-1	46.4	protein_coding	family with sequence similarity 134, member C [Source:HGNC Symbol;Acc:27258]	17	40731531	40762641			NPC	G5	-0.0621917	-1.46405	0.153269	0.513873	-0.131672	-2.44321	0.0204623	0.999516	-0.120981	-2.50649	0.0176576	0.378713	0.0128097	0.194885	0.846756	0.998349	7.75623	3.81215	-0.855464	-0.99885	-0.99905	0.542296	0.000249975	0.0543258
	FAM153C	ENSG00000204677	1	44.85	protein_coding	family with sequence similarity 153, member C [Source:HGNC Symbol;Acc:33936]	5	177433406	177482560			NPC	G5	-1.41656	-3.60672	0.00107721	0.131543	0.0944661	0.189583	0.850874	0.999516	-1.08658	-2.89925	0.00681984	0.290906	-0.188301	-0.368953	0.714674	0.997465	7.17191	5.97861	-0.99985	0.19833	-0.99965	-0.672983	0.000549945	0.0752282
	FAM217B	ENSG00000196227	1	42.7	protein_coding	family with sequence similarity 217, member B [Source:HGNC Symbol;Acc:16170]	20	58508819	58523735			NPC	G1	0.124869	2.45795	0.0197762	0.268647	0.0176956	0.274553	0.785485	0.999516	0.239008	3.54102	0.00128512	0.205915	0.0506747	0.551315	0.585375	0.994462	4.26435	8.05251	0.00794921	0.277922	4.9995e-05	0.556794	4.9995e-05	0.0495091
	FARSA	ENSG00000179115	-1	53.91	protein_coding	phenylalanyl-tRNA synthetase, alpha subunit [Source:HGNC Symbol;Acc:3592]	19	13033293	13044851	CD4.RR				-0.323299	-4.92379	2.68447e-05	0.0399793	0.160934	1.93191	0.0625735	0.999516	-0.0272879	-0.321563	0.749944	0.959481	0.0975223	0.843906	0.405195	0.994462	9.01768	0.209298	-0.99995	0.0745425	-0.70368	0.622588	0.0493451	0.48513
	FLVCR1-AS1	ENSG00000198468	-1	45.88	lincRNA	FLVCR1 antisense RNA 1 (head to head) [Source:HGNC Symbol;Acc:39077]	1	213025450	213031430			NPC	G3	-1.08906	-3.0876	0.0042355	0.171499	0.942128	2.10535	0.0434777	0.999516	-0.821724	-2.51774	0.017198	0.377861	0.856252	1.92655	0.0632578	0.994462	5.96575	5.38899	-0.99805	0.0125487	-0.99965	0.0152485	0.000149985	0.0534725
	FMO4	ENSG00000076258	1	40.13	protein_coding	flavin containing monooxygenase 4 [Source:HGNC Symbol;Acc:3772]	1	171283347	171311223			NPC	G3	-0.279404	-3.30759	0.00239245	0.1499	0.22942	2.1407	0.0402889	0.999516	-0.229282	-2.73083	0.0103329	0.333886	0.290656	2.54213	0.0162398	0.960957	6.25597	6.48994	-0.99645	0.0080492	-0.99645	0.00224978	4.9995e-05	0.0529775
	G3BP1	ENSG00000145907	1	39.44	protein_coding	GTPase activating protein (SH3 domain) binding protein 1 [Source:HGNC Symbol;Acc:30292]	5	151150606	151192346			NPC	G1	0.148975	2.46032	0.0196674	0.268647	0.0736402	0.9586	0.345192	0.999516	0.157376	3.09328	0.0041724	0.268821	0.0380969	0.549877	0.586349	0.994462	4.71903	6.84528	0.0105489	0.188831	4.9995e-05	0.217228	0.000449955	0.0887435
	GDI2	ENSG00000057608	-1	43.74	protein_coding	GDP dissociation inhibitor 2 [Source:HGNC Symbol;Acc:4227]	10	5807186	5884095			NPC	G3	-0.170404	-2.98159	0.00554728	0.180181	0.148118	2.04278	0.049674	0.999516	-0.241368	-3.94698	0.000423911	0.160906	0.194018	2.32982	0.0265103	0.994462	4.33994	7.13567	-0.99505	0.0516448	-0.99995	0.00734927	0.000449955	0.0653773
	GGPS1	ENSG00000152904	1	43.09	protein_coding	geranylgeranyl diphosphate synthase 1 [Source:HGNC Symbol;Acc:4249]	1	235490665	235507847	CD4.RR		NPC	G3	-0.215268	-4.438	0.000107117	0.064413	0.0501076	0.814246	0.421728	0.999516	-0.186415	-3.24504	0.00281697	0.253354	0.125236	1.6009	0.119555	0.994462	9.06655	6.04282	-0.99995	0.371313	-0.99995	0.19983	0.000149985	0.0227195
	GIMAP4	ENSG00000133574	1	44.17	protein_coding	GTPase, IMAP family member 4 [Source:HGNC Symbol;Acc:21872]	7	150264365	150271041	CD4.RR		NPC	G3	-0.616635	-4.66097	5.68574e-05	0.0544506	0.225682	1.34459	0.188535	0.999516	-0.494669	-3.98657	0.000379831	0.160906	0.35443	2.09753	0.0442063	0.994462	8.52679	8.15356	-0.99975	0.126337	-0.99995	0.050145	4.9995e-05	0.0217936
	GMFB	ENSG00000197045	-1	36.79	protein_coding	glia maturation factor, beta [Source:HGNC Symbol;Acc:4373]	14	54941202	54955914			NPC	G2	0.181771	3.74116	0.000747485	0.120499	-0.0982357	-1.59366	0.121179	0.999516	0.187469	2.95124	0.00598617	0.290906	-0.134256	-1.55203	0.130817	0.994462	5.2589	5.34776	0.0010499	-0.927957	0.000149985	-0.861264	0.000549945	0.0844103
	GPR15	ENSG00000154165	1	46.72	protein_coding	G protein-coupled receptor 15 [Source:HGNC Symbol;Acc:4469]	3	98250743	98251960			NPC	G1	0.360939	1.15091	0.258586	0.624636	0.878263	2.20738	0.0348346	0.999516	0.243126	0.705402	0.485834	0.871734	0.670199	1.42792	0.163326	0.994462	10.2744	5.78797	0.0931407	0.00184982	0.0616438	0.0070493	0.000249975	0.0254937
	GPR183	ENSG00000169508	-1	38.06	protein_coding	G protein-coupled receptor 183 [Source:HGNC Symbol;Acc:3128]	13	99946784	99959659			NPC	G4	-0.316453	-2.97961	0.00557507	0.180181	-0.0769003	-0.57072	0.572312	0.999516	-0.66795	-3.52109	0.00135578	0.205923	-0.278825	-1.07934	0.288771	0.994462	8.17663	3.8339	-0.99925	-0.760174	-0.99685	-0.239026	0.000549945	0.0695032
	GRK5	ENSG00000198873	1	50.42	protein_coding	G protein-coupled receptor kinase 5 [Source:HGNC Symbol;Acc:4544]	10	120967101	121215131			NPC	G2	0.0171687	0.298039	0.767666	0.917465	-0.187666	-2.56782	0.0152878	0.999516	0.210364	2.17494	0.0373938	0.453537	-0.416969	-3.16573	0.003462	0.84185	6.79174	6.56624	0.423408	-0.99865	0.0448455	-0.99965	0.000249975	0.0485808
	GRPEL2	ENSG00000164284	1	41.28	protein_coding	GrpE-like 2, mitochondrial (E. coli) [Source:HGNC Symbol;Acc:21060]	5	148724993	148734146	CD4.RR		NPC	G2	0.417084	5.28659	9.49553e-06	0.0314388	-0.0955347	-0.95446	0.347249	0.999516	0.464583	3.87285	0.000520293	0.169177	-0.00667098	-0.0408368	0.967688	0.999896	16.0875	7.15343	4.9995e-05	-0.79657	4.9995e-05	-0.493101	4.9995e-05	0.00595694
	GSPT2	ENSG00000189369	1	45.11	protein_coding	G1 to S phase transition 2 [Source:HGNC Symbol;Acc:4622]	X	51486481	51489324			NPC	G2	0.436442	3.7217	0.00078828	0.120831	-0.0875072	-0.58817	0.560688	0.999516	0.390412	3.46915	0.00155812	0.205923	-0.145326	-0.948282	0.350329	0.994462	5.78617	7.32118	0.00124988	-0.816668	0.000249975	-0.435806	0.000249975	0.0521099
	GUSBP9	ENSG00000215630	-1	38.65	pseudogene	glucuronidase, beta pseudogene 9 [Source:HGNC Symbol;Acc:42323]	5	70435716	70585611			NPC	G3	-0.661508	-3.27058	0.00263639	0.155069	0.666595	2.59775	0.0142396	0.999516	-0.223654	-1.52471	0.137482	0.643379	0.705971	3.5342	0.00130887	0.751441	11.6209	6.74499	-0.99515	4.9995e-05	-0.860764	0.000349965	4.9995e-05	0.0198886
	HLA-G	ENSG00000204632	1	56.38	protein_coding	major histocompatibility complex, class I, G [Source:HGNC Symbol;Acc:4964]	6	29794744	29798902			NPC	G2	0.888793	1.32477	0.194949	0.564817	-2.328	-2.73507	0.0102301	0.999516	0.943737	1.65558	0.10791	0.606941	-2.31161	-2.97788	0.0055972	0.940564	7.31843	9.63362	0.10054	-0.99865	0.424108	-0.99985	0.000149985	0.022032
	HMGCS1	ENSG00000112972	-1	38.81	protein_coding	3-hydroxy-3-methylglutaryl-CoA synthase 1 (soluble) [Source:HGNC Symbol;Acc:5007]	5	43289497	43313614			NPC	G4	-0.0432021	-0.876133	0.38771	0.721867	-0.165799	-2.65028	0.0125589	0.999516	-0.279235	-3.0238	0.00498235	0.28531	-0.179152	-1.42462	0.16427	0.994462	8.88404	5.79439	-0.712479	-0.99925	-0.99875	-0.824068	0.000149985	0.0211765
	HSPH1	ENSG00000120694	-1	36.97	protein_coding	heat shock 105kDa/110kDa protein 1 [Source:HGNC Symbol;Acc:16969]	13	31710762	31736525			NPC	G4	-0.223866	-2.15496	0.0390623	0.32537	-0.15255	-1.15746	0.255942	0.999516	-0.426487	-2.95466	0.00593489	0.290906	-0.118038	-0.600505	0.55254	0.994462	4.38828	7.94276	-0.943456	-0.935556	-0.99945	-0.80027	4.9995e-05	0.0754115
	IFIT2	ENSG00000119922	1	40.03	protein_coding	interferon-induced protein with tetratricopeptide repeats 2 [Source:HGNC Symbol;Acc:5409]	10	91061712	91069033	CD4.RR		NPC	G2	0.51253	5.04689	1.88714e-05	0.0363395	-0.224474	-1.74227	0.0913949	0.999516	0.437703	2.31942	0.0271398	0.417406	-0.347808	-1.35342	0.18572	0.994462	14.0059	3.17252	4.9995e-05	-0.972653	0.00464954	-0.821568	4.9995e-05	0.0217302
	IGHA1	ENSG00000211895	-1	64.81	IG_C_gene	immunoglobulin heavy constant alpha 1 [Source:HGNC Symbol;Acc:5478]	14	106173457	106175002			NPC	G2	1.72301	3.30526	0.00240716	0.1499	-2.14556	-3.24418	0.00282485	0.999516	1.62816	3.55418	0.00124041	0.205915	-2.20892	-3.54092	0.00128545	0.751441	6.07429	6.27333	0.0060494	-0.99835	0.000749925	-0.985651	0.000249975	0.0522725
	IGHG1	ENSG00000211896	-1	63	IG_C_gene	immunoglobulin heavy constant gamma 1 (G1m marker) [Source:HGNC Symbol;Acc:5525]	14	106202680	106209408	CD4.RR		NPC	G2	1.92612	4.58511	7.05588e-05	0.0544506	-2.33655	-4.38417	0.000124737	0.818215	1.8393	4.25254	0.000180583	0.125064	-2.28801	-3.88462	0.000503684	0.660783	10.0794	10.688	0.00174983	-0.99965	0.000149985	-0.99965	4.9995e-05	0.00515342
	IGJ	ENSG00000132465	-1	37.02	protein_coding	immunoglobulin J polypeptide, linker protein for immunoglobulin alpha and mu polypeptides [Source:HGNC Symbol;Acc:5713]	4	71521258	71547534			NPC	G2	1.48437	3.71987	0.000792227	0.120831	-2.00071	-3.95198	0.000418477	0.999516	1.25264	2.97618	0.00562128	0.290906	-1.66547	-2.90579	0.00670928	0.940564	6.21954	5.12497	0.0117488	-0.99915	0.000949905	-0.968853	0.000349965	0.0755091
	IRF2	ENSG00000168310	-1	45.42	protein_coding	interferon regulatory factor 2 [Source:HGNC Symbol;Acc:6117]	4	185308867	185395734			NPC	G5	-0.251135	-3.76733	0.000695865	0.120151	0.0379813	0.449099	0.656491	0.999516	-0.190952	-2.71179	0.0108226	0.336449	-0.0203515	-0.212237	0.833313	0.998349	7.5444	4.50267	-0.99935	0.554795	-0.99995	-0.458404	0.000549945	0.075156
	IRGM	ENSG00000237693	1	37.49	protein_coding	immunity-related GTPase family, M [Source:HGNC Symbol;Acc:29597]	5	150226085	150280298			NPC	G3	-0.521771	-2.90722	0.00668784	0.187692	0.623218	2.73705	0.0101808	0.999516	-0.409063	-2.01154	0.0530424	0.497045	0.396821	1.43294	0.161897	0.994462	7.70198	4.85167	-0.993051	0.00134987	-0.906759	0.000449955	4.9995e-05	0.0505734
	ISM1	ENSG00000101230	1	43.96	protein_coding	isthmin 1, angiogenesis inhibitor [Source:HGNC Symbol;Acc:16213]	20	13202418	13281298			NPC	G3	-0.338125	-1.87989	0.0695694	0.392953	0.712568	3.12267	0.00387073	0.999516	-0.781984	-2.89183	0.0069474	0.29401	0.45653	1.23976	0.224379	0.994462	10.8339	5.02557	-0.980152	0.000149985	-0.947555	0.00124988	0.000349965	0.0201191
	KBTBD4	ENSG00000123444	-1	48.94	protein_coding	kelch repeat and BTB (POZ) domain containing 4 [Source:HGNC Symbol;Acc:23761]	11	47593749	47600567	CD4.RR		NPC	G5	0.311438	5.37551	7.35964e-06	0.0314388	-0.0361902	-0.492362	0.62594	0.999516	0.248449	3.68548	0.00086936	0.196596	0.0668902	0.72864	0.471698	0.994462	16.4347	10.9664	4.9995e-05	-0.557894	4.9995e-05	0.246125	4.9995e-05	0.0013462
	KBTBD8	ENSG00000163376	1	36.7	protein_coding	kelch repeat and BTB (POZ) domain containing 8 [Source:HGNC Symbol;Acc:30691]	3	67048727	67061634			NPC	G2	0.253016	2.38155	0.0235767	0.280928	-0.206612	-1.53289	0.135465	0.999516	0.387359	3.06406	0.00449649	0.278252	-0.360082	-2.0916	0.044771	0.994462	4.8415	5.58726	0.00414959	-0.984252	0.000249975	-0.963254	0.000349965	0.0754174
	KLHL11	ENSG00000178502	-1	47.68	protein_coding	kelch-like family member 11 [Source:HGNC Symbol;Acc:19008]	17	40009797	40021684	CD4.RR	CD8.RR			0.465428	5.03743	1.93899e-05	0.0363395	-0.113929	-0.971933	0.338622	0.999516	0.414926	5.03684	1.9387e-05	0.0873666	-0.202266	-1.80304	0.0811226	0.994462	13.9741	14.2125	4.9995e-05	-0.805369	4.9995e-05	-0.968853	4.9995e-05	Inf
	KLHL21	ENSG00000162413	-1	54.46	protein_coding	kelch-like family member 21 [Source:HGNC Symbol;Acc:29041]	1	6650784	6674667			NPC	G5	0.179187	2.24989	0.0317123	0.302707	0.0711633	0.704298	0.486515	0.999516	0.183312	2.7511	0.00983451	0.33103	-0.024623	-0.271364	0.787912	0.997465	5.64805	5.72475	0.0137486	0.108139	4.9995e-05	-0.436106	0.000249975	0.0861228
	KRBOX4	ENSG00000147121	1	41.38	protein_coding	KRAB box domain containing 4 [Source:HGNC Symbol;Acc:26007]	X	46306292	46356857			NPC	G3	-0.196887	-2.88063	0.00714668	0.192913	0.0305291	0.35207	0.727172	0.999516	-0.266356	-3.75557	0.000718045	0.194673	0.140724	1.45706	0.155169	0.994462	4.69047	7.29317	-0.99625	0.368613	-0.99995	0.0507449	0.000449955	0.0760393
	LINC00657	ENSG00000260032	-1	41.56	lincRNA	long intergenic non-protein coding RNA 657 [Source:HGNC Symbol;Acc:44311]	20	34633544	34638882			NPC	G2	0.0903351	3.30467	0.00241093	0.1499	-0.0363944	-1.04942	0.302113	0.999516	0.142122	3.43079	0.00172597	0.211698	-0.0291343	-0.516452	0.609208	0.994462	3.83717	6.91516	0.00654935	-0.281722	4.9995e-05	-0.759674	0.000649935	0.0542073
	LRMP	ENSG00000118308	1	38.29	protein_coding	lymphoid-restricted membrane protein [Source:HGNC Symbol;Acc:6690]	12	25173936	25261268			NPC	G5	-0.0663748	-1.0989	0.28029	0.642853	-0.148042	-1.9319	0.0625755	0.999516	0.0227399	0.416993	0.67956	0.943087	-0.112882	-1.52005	0.138647	0.994462	6.94441	4.15659	-0.860764	-0.99505	0.693481	-0.99575	0.000549945	0.0859357
	MAPKAPK3	ENSG00000114738	1	53.69	protein_coding	mitogen-activated protein kinase-activated protein kinase 3 [Source:HGNC Symbol;Acc:6888]	3	50648951	50686720			NPC	G1	0.0241719	0.347971	0.730218	0.902471	0.197601	2.24216	0.0322606	0.999516	0.0392357	0.485646	0.630637	0.927088	0.171315	1.55714	0.129602	0.994462	7.13214	3.63658	0.435006	0.00114989	0.182932	0.0556444	0.000249975	0.0752299
	MARCH7	ENSG00000136536	1	38.07	protein_coding	membrane-associated ring finger (C3HC4) 7, E3 ubiquitin protein ligase [Source:HGNC Symbol;Acc:17393]	2	160569000	160627538			NPC	G5	-0.176309	-3.90684	0.000474131	0.111184	-0.0314088	-0.54859	0.587224	0.999516	-0.186633	-3.58799	0.00113232	0.204315	0.044909	0.634001	0.530737	0.994462	10.8661	8.32675	-0.99985	-0.937556	-0.99995	0.584892	4.9995e-05	0.00878266
	MCOLN3	ENSG00000055732	-1	40.77	protein_coding	mucolipin 3 [Source:HGNC Symbol;Acc:13358]	1	85483765	85514182			NPC	G5	0.251736	0.939342	0.354831	0.70488	0.650854	1.91428	0.0648727	0.999516	-0.793231	-2.18222	0.0368043	0.451248	0.809384	1.63511	0.112154	0.994462	5.70811	6.85597	0.337616	0.0060494	-0.846865	0.000549945	0.000249975	0.0594816
	MDFIC	ENSG00000135272	1	36.79	protein_coding	MyoD family inhibitor domain containing [Source:HGNC Symbol;Acc:28870]	7	114562209	114659256			NPC	G5	0.0951874	1.46273	0.153627	0.513873	0.223675	2.70924	0.0108929	0.999516	-0.0420796	-0.432813	0.668151	0.937985	0.281437	2.12571	0.0416085	0.994462	7.00229	6.19321	0.157934	0.00384962	-0.423208	0.00154985	0.000649935	0.0501748
	MGAT5	ENSG00000152127	1	42.88	protein_coding	mannosyl (alpha-1,6-)-glycoprotein beta-1,6-N-acetyl-glucosaminyltransferase [Source:HGNC Symbol;Acc:7049]	2	134877554	135212192			NPC	G1	0.293148	3.37589	0.00199798	0.141715	0.0814666	0.739478	0.465191	0.999516	0.096298	1.35489	0.185257	0.687714	0.148569	1.535	0.13494	0.994462	8.68025	4.61092	0.000149985	0.281122	0.0561444	0.0119488	0.000349965	0.0486961
	MITD1	ENSG00000158411	-1	39.09	protein_coding	MIT, microtubule interacting and transport, domain containing 1 [Source:HGNC Symbol;Acc:25207]	2	99777890	99797521			NPC	G5	-0.186433	-2.72386	0.0105129	0.222397	-0.0144291	-0.166167	0.869106	0.999516	-0.237856	-3.49544	0.00145234	0.205923	0.046337	0.500045	0.620579	0.994462	4.74131	6.7891	-0.993651	-0.625687	-0.99995	0.30252	0.000149985	0.085282
	MKLN1-AS	ENSG00000236753	-1	41.73	processed_transcript	MKLN1 antisense RNA [Source:HGNC Symbol;Acc:40374]	7	130994503	131012981			NPC	G3	-0.385262	-3.76448	0.00070131	0.120151	0.353227	2.72049	0.0105993	0.999516	-0.208202	-1.56467	0.127824	0.634902	0.555273	3.06435	0.00449314	0.872044	12.1791	9.78896	-0.99985	4.9995e-05	-0.851365	4.9995e-05	4.9995e-05	0.00535675
	MKRN1	ENSG00000133606	-1	45.78	protein_coding	makorin ring finger protein 1 [Source:HGNC Symbol;Acc:7112]	7	140152840	140179369	CD4.RR				0.19949	4.34332	0.000139991	0.0645014	-0.0984938	-1.69026	0.101032	0.999516	0.102072	2.12369	0.0417902	0.463778	-0.128791	-1.96772	0.0581138	0.994462	5.75487	2.95732	0.000949905	-0.757974	0.00244976	-0.964354	0.00154985	0.120379
	MPRIP	ENSG00000133030	1	51.29	protein_coding	myosin phosphatase Rho interacting protein [Source:HGNC Symbol;Acc:30321]	17	16945859	17120993			NPC	G5	-0.0294509	-0.670723	0.507374	0.797053	0.11131	1.99814	0.0545569	0.999516	0.0358517	0.626977	0.535271	0.893298	0.246899	3.1707	0.0034177	0.84185	4.77206	6.79934	-0.69928	0.00314969	0.271123	0.0010499	4.9995e-05	0.0240951
	MRPL17	ENSG00000158042	-1	48.63	protein_coding	mitochondrial ribosomal protein L17 [Source:HGNC Symbol;Acc:14053]	11	6702013	6704632	CD4.RR		NPC	G5	0.280379	4.38954	0.000122857	0.064413	-0.0644094	-0.794817	0.432775	0.999516	0.200704	2.44108	0.0205591	0.392909	0.059202	0.528757	0.600745	0.994462	9.84254	5.64782	0.000149985	-0.484202	0.000149985	0.120138	4.9995e-05	0.0290167
	MRPL44	ENSG00000135900	1	37.45	protein_coding	mitochondrial ribosomal protein L44 [Source:HGNC Symbol;Acc:16650]	2	224822121	224832431			NPC	G2	0.299016	3.55965	0.0012231	0.131543	-0.0963076	-0.903687	0.373145	0.999516	0.435009	4.2056	0.000206042	0.125064	-0.0651102	-0.462247	0.647136	0.994462	6.64089	9.81746	0.00124988	-0.4996	4.9995e-05	-0.828567	4.9995e-05	0.021951
	MRPL46	ENSG00000259494	-1	41.02	protein_coding	mitochondrial ribosomal protein L46 [Source:HGNC Symbol;Acc:1192]	15	89002707	89010650			NPC	G5	0.359266	3.43377	0.00171343	0.139618	-0.0544543	-0.410234	0.684462	0.999516	0.391297	2.71634	0.0107034	0.33593	0.0171822	0.0875896	0.930767	0.999896	5.73429	5.04539	0.00194981	-0.473603	0.000849915	0.451605	0.000549945	0.0968703
	MTF2	ENSG00000143033	1	37.37	protein_coding	metal response element binding transcription factor 2 [Source:HGNC Symbol;Acc:29535]	1	93544792	93604638			NPC	G4	-0.0471152	-1.49799	0.14427	0.501734	-0.0429371	-1.07603	0.290232	0.999516	-0.143592	-3.34677	0.00215664	0.233089	-0.028887	-0.494416	0.624503	0.994462	2.66176	8.45357	-0.920058	-0.89586	-0.99995	-0.582592	0.000249975	0.0563731
	MYADM	ENSG00000179820	1	58.37	protein_coding	myeloid-associated differentiation marker [Source:HGNC Symbol;Acc:7544]	19	54369477	54379691			NPC	G4	-0.323935	-1.68157	0.102721	0.452244	-0.262328	-1.07336	0.291409	0.999516	-0.909356	-3.38378	0.00195553	0.228089	-0.475033	-1.29803	0.203863	0.994462	4.90096	6.10716	-0.919158	-0.957554	-0.99955	-0.664284	0.000949905	0.0857537
	NACC1	ENSG00000160877	1	55.78	protein_coding	nucleus accumbens associated 1, BEN and BTB (POZ) domain containing [Source:HGNC Symbol;Acc:20967]	19	13228917	13251955			NPC	G2	0.196975	3.39622	0.0018932	0.141154	-0.0518146	-0.704179	0.486588	0.999516	0.18241	2.2102	0.0346135	0.439588	-0.1286	-1.14424	0.261292	0.994462	7.64217	2.7254	0.000649935	-0.492901	0.00474953	-0.906959	0.000549945	0.0850048
	NAPRT1	ENSG00000147813	-1	67.89	protein_coding	nicotinate phosphoribosyltransferase domain containing 1 [Source:HGNC Symbol;Acc:30450]	8	144656955	144660819			NPC	G3	-0.300947	-1.40348	0.170431	0.535413	0.879926	3.2345	0.00289709	0.999516	-0.385818	-1.95995	0.0590554	0.512089	0.571725	2.13277	0.040979	0.994462	3.45055	3.37774	-0.854965	0.0060494	-0.99955	0.000649935	4.9995e-05	0.0541701
	NBPF24	ENSG00000203836	-1	45.94	protein_coding	neuroblastoma breakpoint family, member 24 [Source:HGNC Symbol;Acc:27299]	1	147574428	147634886			NPC	G5	0.318391	3.23342	0.0029052	0.15639	-0.0740565	-0.592803	0.557622	0.999516	0.196407	2.00045	0.0542873	0.501899	0.0658974	0.492872	0.625581	0.994462	5.5872	6.71329	0.00214979	-0.667283	0.00154985	0.0316468	0.000649935	0.0780727
	NCOR1	ENSG00000141027	-1	39.72	protein_coding	nuclear receptor corepressor 1 [Source:HGNC Symbol;Acc:7672]	17	15932471	16121499	CD4.RR		NPC	G3	-0.248173	-4.49652	9.07441e-05	0.0644098	0.0264281	0.377426	0.708434	0.999516	-0.0701762	-1.16403	0.253305	0.737406	0.0259492	0.316076	0.754066	0.997465	8.85181	1.6	-0.99995	0.148435	-0.989451	0.687681	0.00384962	0.20987
	NEFL	ENSG00000104725	-1	44.94	processed_transcript	neurofilament light [Source:HGNC Symbol;Acc:7739]	8	24808468	24814624			NPC	G3	-0.38	-1.82	0.0782574	0.406597	0.64	2.42	0.0215065	0.999516	-1.08	-3.58	0.00116805	0.204315	0.44	1.07	0.292965	0.994462	7.74611	5.89944	-0.972153	0.000749925	-0.912659	0.00224978	0.000149985	0.0482853
	NTPCR	ENSG00000135778	1	42.72	protein_coding	nucleoside-triphosphatase, cancer-related [Source:HGNC Symbol;Acc:28204]	1	233086351	233119628			NPC	G3	-0.231679	-1.75025	0.0899872	0.432332	0.317046	1.88791	0.068448	0.999516	-0.19273	-1.83853	0.0755947	0.549129	0.492139	3.4475	0.00165085	0.751441	6.52198	6.74945	-0.978552	0.00134987	-0.878962	0.000249975	4.9995e-05	0.0209177
	ORC5	ENSG00000164815	-1	36.03	protein_coding	origin recognition complex, subunit 5 [Source:HGNC Symbol;Acc:8491]	7	103766788	103848495			NPC	G3	-0.180135	-3.60871	0.00107144	0.131543	0.0338379	0.534323	0.596937	0.999516	-0.172602	-2.94191	0.00612833	0.290906	0.172613	2.16049	0.03859	0.994462	5.80147	3.72893	-0.99805	0.583092	-0.99935	0.0548445	0.000449955	0.0882944
	PAF1	ENSG00000006712	-1	52.73	protein_coding	Paf1, RNA polymerase II associated factor, homolog (S. cerevisiae) [Source:HGNC Symbol;Acc:25459]	19	39876492	39881835			NPC	G4	-0.170857	-2.03009	0.0510212	0.356301	-0.093047	-0.871421	0.390236	0.999516	-0.279029	-3.18532	0.00329065	0.262068	-0.0709519	-0.594788	0.556308	0.994462	6.06153	6.44998	-0.977952	-0.947255	-0.99965	-0.610689	0.000549945	0.060083
	PBXIP1	ENSG00000163346	-1	54.24	protein_coding	pre-B-cell leukemia homeobox interacting protein 1 [Source:HGNC Symbol;Acc:21199]	1	154916552	154928599		CD8.RR			-0.034171	-0.641882	0.525678	0.806234	-0.0821373	-1.21614	0.233131	0.999516	-0.304373	-4.78408	3.99573e-05	0.0873666	0.0760054	0.877264	0.3871	0.994462	0.941522	10.7904	-0.764174	-0.781972	-0.99995	0.0369463	0.00174983	0.147454
	PCNX	ENSG00000100731	1	36.88	protein_coding	pecanex homolog (Drosophila) [Source:HGNC Symbol;Acc:19740]	14	71374122	71582099			NPC	G5	0.231428	3.01408	0.00510903	0.175086	0.0393594	0.404048	0.688957	0.999516	0.125246	1.98105	0.0565284	0.505873	-0.0269706	-0.313268	0.756178	0.997465	7.81407	3.71054	0.00134987	0.136436	0.00184982	-0.231227	0.000549945	0.0970629
	PDIK1L	ENSG00000175087	1	43.1	protein_coding	PDLIM1 interacting kinase 1 like [Source:HGNC Symbol;Acc:18981]	1	26437664	26452034			NPC	G2	0.252172	3.86437	0.000533078	0.111184	-0.0713357	-0.861653	0.395508	0.999516	0.267027	3.28317	0.00254949	0.240625	-0.0527304	-0.476095	0.63735	0.994462	6.05683	7.78502	0.000449955	-0.848365	4.9995e-05	-0.663284	4.9995e-05	0.0370234
	PFKFB4	ENSG00000114268	-1	51.91	protein_coding	6-phosphofructo-2-kinase/fructose-2,6-biphosphatase 4 [Source:HGNC Symbol;Acc:8875]	3	48555117	48599448	CD4.RR				-0.502141	-4.28772	0.000163747	0.0692969	0.366105	2.46406	0.0194978	0.999516	0.0202059	0.0878185	0.930587	0.994878	-0.129447	-0.413137	0.682354	0.997193	7.1329	0.176045	-0.99985	0.0320468	0.226027	-0.414509	0.108139	0.588416
	PIGF	ENSG00000151665	-1	36.13	protein_coding	phosphatidylinositol glycan anchor biosynthesis, class F [Source:HGNC Symbol;Acc:8962]	2	46808076	46844258			NPC	G3	-0.14579	-3.11541	0.00394369	0.169611	0.218252	3.67613	0.000892436	0.999516	-0.0913727	-1.19388	0.241594	0.73026	0.168835	1.61994	0.115387	0.994462	14.9558	1.58182	-0.99625	4.9995e-05	-0.90356	0.0636436	0.000349965	0.0778596
	PLEKHF2	ENSG00000175895	1	37.16	protein_coding	pleckstrin homology domain containing, family F (with FYVE domain) member 2 [Source:HGNC Symbol;Acc:20757]	8	96146032	96168912	CD4.RR		NPC	G2	0.31711	4.31461	0.000151798	0.0663814	-0.193975	-2.08029	0.0458725	0.999516	0.27692	4.26672	0.000173518	0.125064	-0.160672	-1.81792	0.0787649	0.994462	10.3934	9.4353	4.9995e-05	-0.99535	4.9995e-05	-0.988351	4.9995e-05	0.00256619
	PRR7	ENSG00000131188	1	62.33	protein_coding	proline rich 7 (synaptic) [Source:HGNC Symbol;Acc:28130]	5	176873446	176883283			NPC	G5	0.245573	2.97443	0.00564848	0.180181	-0.0240796	-0.229888	0.819692	0.999516	-0.177362	-1.34724	0.187682	0.690538	-0.29416	-1.64082	0.110956	0.994462	5.54355	5.37267	0.00164984	-0.927557	-0.967253	-0.948055	0.000749925	0.0852829
	PSMD12	ENSG00000197170	-1	40.05	protein_coding	proteasome (prosome, macropain) 26S subunit, non-ATPase, 12 [Source:HGNC Symbol;Acc:9557]	17	65334032	65362743	CD4.RR				0.240111	4.42997	0.000109579	0.064413	-0.120641	-1.7544	0.0892637	0.999516	0.11611	1.79005	0.0832312	0.564499	-0.0314991	-0.356606	0.723806	0.997465	6.39012	2.82077	0.000449955	-0.894761	0.00364964	-0.435906	0.00174983	0.168208
	PSMD6-AS2	ENSG00000239653	1	38.82	antisense	PSMD6 antisense RNA 2 [Source:HGNC Symbol;Acc:44125]	3	63989698	63997824			NPC	G5	0.255408	2.97108	0.00569642	0.180181	-0.0210245	-0.192776	0.848395	0.999516	0.361431	3.15252	0.00358224	0.262068	0.100086	0.641061	0.5262	0.994462	7.19136	5.35002	0.00134987	-0.409909	0.000649935	0.670983	0.000949905	0.060396
	PTGER2	ENSG00000125384	1	42.19	protein_coding	prostaglandin E receptor 2 (subtype EP2), 53kDa [Source:HGNC Symbol;Acc:9594]	14	52781023	52795324			NPC	G5	0.0611474	0.460013	0.648724	0.86739	0.402003	2.38378	0.023457	0.999516	-0.0157111	-0.103254	0.918428	0.991418	0.385487	1.86039	0.0723529	0.994462	7.13282	4.30105	0.413509	0.0020498	-0.40041	0.010449	0.000249975	0.0756255
	RANBP6	ENSG00000137040	-1	39.03	protein_coding	RAN binding protein 6 [Source:HGNC Symbol;Acc:9851]	9	6011043	6015618	CD4.RR		NPC	G2	0.249544	4.41594	0.000114017	0.064413	-0.0136187	-0.189959	0.850582	0.999516	0.208812	3.46413	0.00157919	0.205923	-0.00124063	-0.0151138	0.988038	0.999896	9.60579	9.03459	4.9995e-05	-0.280522	4.9995e-05	-0.285121	4.9995e-05	0.00941639
	RASGEF1B	ENSG00000138670	-1	39.05	protein_coding	RasGEF domain family, member 1B [Source:HGNC Symbol;Acc:24881]	4	82347547	82965397			NPC	G4	-0.477065	-2.48263	0.0186736	0.265281	-0.325855	-1.33661	0.191098	0.999516	-0.63037	-2.51578	0.0172773	0.377861	-0.33216	-0.973465	0.337867	0.994462	7.05617	5.82918	-0.99625	-0.855664	-0.99615	-0.838166	0.000149985	0.0658047
	RBL2	ENSG00000103479	1	38.71	protein_coding	retinoblastoma-like 2 (p130) [Source:HGNC Symbol;Acc:9894]	16	53467889	53525561			NPC	G3	-0.190458	-2.65215	0.0125026	0.234458	0.24642	2.7047	0.0110136	0.999516	-0.187098	-1.5843	0.123289	0.628859	0.533224	3.31567	0.00234087	0.751441	6.00714	4.09	-0.99705	0.00884912	-0.921258	0.00254975	0.000249975	0.0526742
	RBM23	ENSG00000100461	-1	46.09	protein_coding	RNA binding motif protein 23 [Source:HGNC Symbol;Acc:20155]	14	23369854	23388393			NPC	G4	-0.141293	-2.7043	0.0110242	0.226332	-0.098562	-1.48692	0.147157	0.999516	-0.0177453	-0.353152	0.726368	0.954369	-0.122766	-1.79412	0.0825662	0.994462	7.0745	7.60297	-0.987451	-0.954555	-0.725577	-0.99825	4.9995e-05	0.0194157
	RBM33	ENSG00000184863	1	40.78	protein_coding	RNA binding motif protein 33 [Source:HGNC Symbol;Acc:27223]	7	155437145	155574179			NPC	G5	0.0874296	2.56774	0.0152907	0.247653	0.00852501	0.197348	0.844846	0.999516	0.139535	3.14326	0.00366892	0.262068	-0.00512793	-0.084827	0.932945	0.999896	7.19906	3.87475	0.00124988	0.152535	0.000449955	-0.811369	4.9995e-05	0.031487
	RBM39	ENSG00000131051	-1	40.14	protein_coding	RNA binding motif protein 39 [Source:HGNC Symbol;Acc:15923]	20	34291531	34330234			NPC	G4	-0.0808054	-2.50857	0.017576	0.26049	-0.0184917	-0.452489	0.654074	0.999516	-0.056405	-1.2789	0.210434	0.706417	-0.0888264	-1.47896	0.149254	0.994462	5.6195	5.23291	-0.989751	-0.945855	-0.969053	-0.968253	0.000349965	0.045795
	RBM43	ENSG00000184898	-1	42.7	protein_coding	RNA binding motif protein 43 [Source:HGNC Symbol;Acc:24790]	2	152104454	152118393			NPC	G1	0.478038	3.30875	0.0023852	0.1499	0.0689992	0.376435	0.709163	0.999516	0.521591	3.95284	0.000417087	0.160906	0.0258423	0.143815	0.886579	0.998349	4.96905	5.42433	0.00364964	0.779972	0.000749925	0.89956	0.000549945	0.0845576
	RBM5	ENSG00000003756	1	44.45	protein_coding	RNA binding motif protein 5 [Source:HGNC Symbol;Acc:9902]	3	50126341	50156454			NPC	G5	-0.140688	-3.42241	0.00176599	0.141154	0.0536053	1.02785	0.311992	0.999516	-0.093072	-2.08224	0.0456753	0.478364	-0.0339287	-0.557408	0.581257	0.994462	4.89506	5.87974	-0.99805	0.40351	-0.99805	-0.909959	0.000249975	0.0604344
	RGL2	ENSG00000237441	-1	57.12	protein_coding	ral guanine nucleotide dissociation stimulator-like 2 [Source:HGNC Symbol;Acc:9769]	6	33259431	33267101			NPC	G4	-0.129381	-1.97652	0.0570684	0.368264	-0.134214	-1.61612	0.116221	0.999516	-0.112847	-2.52591	0.0168717	0.375079	-0.0149877	-0.246353	0.807035	0.997465	5.13497	6.01798	-0.968853	-0.938856	-0.99995	-0.609889	0.000249975	0.0853743
	RNF145	ENSG00000145860	-1	36.97	protein_coding	ring finger protein 145 [Source:HGNC Symbol;Acc:20853]	5	158584417	158637061			NPC	G1	0.100864	2.06672	0.0472168	0.346179	0.0773596	1.24941	0.220886	0.999516	0.0530086	0.86252	0.395034	0.836509	0.100917	1.20581	0.237023	0.994462	6.89324	2.7202	0.0357464	0.0171483	0.111439	0.0276472	0.000449955	0.0976565
	RP11-1094M14.4	ENSG00000255987	-1	48.22	pseudogene		17	33841785	33842205			NPC	G5	-0.11151	-1.06486	0.295179	0.655571	0.328366	2.47161	0.0191586	0.999516	0.102899	0.92884	0.360158	0.81192	0.507834	3.36625	0.00204842	0.751441	5.98996	9.8833	-0.844366	0.00254975	0.0411459	0.000949905	4.9995e-05	0.0331694
	RP11-1094M14.7	ENSG00000267312	-1	42.24	pseudogene		17	33786500	33787569			NPC	G1	0.295677	2.36166	0.0246696	0.282594	0.208684	1.31382	0.198568	0.999516	0.278814	2.06788	0.0470939	0.478869	0.249667	1.35978	0.183722	0.994462	5.63853	8.29325	0.0127487	0.123838	4.9995e-05	0.0627437	0.000449955	0.0761879
	RP11-137L10.6	ENSG00000221817	1	44.23	processed_transcript		10	75255283	75279828			NPC	G1	0.0497391	0.756914	0.454827	0.767136	0.118065	1.41617	0.166716	0.999516	0.0652514	1.2734	0.212353	0.707508	0.185662	2.66068	0.0122453	0.960957	3.54285	7.29299	0.312419	0.0211479	0.0484452	0.000149985	4.9995e-05	0.0221152
	RP11-152N13.5	ENSG00000227540	1	42.27	antisense		10	75012549	75014107	CD4.RR				-0.694009	-4.91373	2.76277e-05	0.0399793	0.544993	3.04146	0.00476546	0.999516	-0.0832696	-0.484223	0.631636	0.927265	0.449336	1.91877	0.0642734	0.994462	18.4059	0.667336	-0.99995	0.000149985	-0.528897	0.145435	0.00494951	0.226203
	RP11-156E6.1	ENSG00000259623	-1	34.51	sense_overlapping		17	40004770	40007699		CD8.RR	NPC	G2	0.303687	3.71694	0.000798579	0.120831	-0.108651	-1.04819	0.302673	0.999516	0.378806	4.63294	6.14919e-05	0.093525	-0.200555	-1.80122	0.0814153	0.994462	5.462	10.6616	0.00434957	-0.426007	4.9995e-05	-0.918658	4.9995e-05	0.0237195
	RP11-353B9.1	ENSG00000261597	1	39.23	sense_overlapping		15	49944336	49948429			NPC	G3	-0.272682	-1.73883	0.0920077	0.436073	0.497242	2.49927	0.0179625	0.999516	-0.303542	-2.37349	0.0240091	0.403708	0.557951	3.20376	0.00313687	0.84185	5.67307	7.16649	-0.983752	0.00274973	-0.943356	0.000149985	0.000649935	0.0736651
	RP11-531A24.5	ENSG00000253636	1	41.62	antisense		8	73964413	73975296		CD8.RR			0.106228	1.26508	0.21529	0.586202	-0.0750182	-0.704186	0.486584	0.999516	0.415081	4.62962	6.20758e-05	0.093525	-0.291807	-2.39003	0.0231196	0.972927	1.41081	13.6119	0.0570443	-0.774873	4.9995e-05	-0.99985	0.000649935	0.101667
	RPL23AP81	ENSG00000242748	1	44.75	pseudogene	ribosomal protein L23a pseudogene 81 [Source:HGNC Symbol;Acc:36246]	20	39825331	39825797	CD4.RR		NPC	G5	0.640422	4.35542	0.000135291	0.0645014	0.0575603	0.308554	0.759729	0.999516	0.614718	3.80781	0.000622264	0.177467	-0.137027	-0.623303	0.53765	0.994462	9.46179	8.02845	0.000149985	0.647485	4.9995e-05	-0.837366	4.9995e-05	0.0191693
	RPS19BP1	ENSG00000187051	-1	54.82	protein_coding	ribosomal protein S19 binding protein 1 [Source:HGNC Symbol;Acc:28749]	22	39925098	39928860			NPC	G1	0.149778	3.01018	0.00515993	0.175371	0.0532762	0.843961	0.40517	0.999516	0.151549	2.55247	0.0158487	0.375079	0.0410464	0.507664	0.615287	0.994462	9.2981	5.4124	0.000449955	0.164634	0.000449955	0.315118	4.9995e-05	0.0173449
	RPUSD2	ENSG00000166133	1	49.64	protein_coding	RNA pseudouridylate synthase domain containing 2 [Source:HGNC Symbol;Acc:24180]	15	40861499	40866659			NPC	G5	0.338283	3.51048	0.00139586	0.133316	0.00473666	0.038744	0.969343	0.999516	0.424365	3.3258	0.00227923	0.233698	-0.35778	-2.05905	0.0479853	0.994462	7.35093	5.25478	0.000449955	0.449805	0.000149985	-0.955954	0.000449955	0.0500417
	SCYL3	ENSG00000000457	-1	40.14	protein_coding	SCY1-like 3 (S. cerevisiae) [Source:HGNC Symbol;Acc:19285]	1	169818772	169863408	CD4.RR				-0.219816	-4.37598	0.000127657	0.064413	0.0846601	1.32843	0.193753	0.999516	-0.126322	-2.15386	0.0391498	0.45803	0.115579	1.44715	0.157904	0.994462	8.55806	2.27051	-0.99985	0.0313469	-0.986051	0.0992401	0.000849915	0.127076
	SEC31A	ENSG00000138674	-1	38.78	protein_coding	SEC31 homolog A (S. cerevisiae) [Source:HGNC Symbol;Acc:17052]	4	83739814	83822319	CD4.RR				-0.149316	-4.19846	0.00021045	0.0836634	0.0172243	0.381742	0.705262	0.999516	-0.0607139	-1.46774	0.152262	0.658814	0.0619988	1.10062	0.279545	0.994462	8.01306	1.46294	-0.99995	0.0823418	-0.991951	0.140236	0.00194981	0.152986
	SERTAD2	ENSG00000179833	-1	40.14	protein_coding	SERTA domain containing 2 [Source:HGNC Symbol;Acc:30784]	2	64858755	64978139			NPC	G2	0.184639	3.13972	0.00370441	0.167209	-0.204087	-2.73543	0.010221	0.999516	0.221146	2.55263	0.0158428	0.375079	-0.152808	-1.29523	0.204815	0.994462	10.8577	4.46394	0.00514949	-0.99975	0.0166483	-0.994451	0.000149985	0.0215755
	SH3YL1	ENSG00000035115	-1	40.78	protein_coding	SH3 and SYLF domain containing 1 [Source:HGNC Symbol;Acc:29546]	2	217730	266398			NPC	G4	-0.243497	-2.32845	0.0265977	0.290973	-0.221134	-1.66677	0.105655	0.999516	-0.198927	-1.52693	0.136932	0.643379	-0.115606	-0.651626	0.519451	0.994462	8.79231	4.92362	-0.99895	-0.924858	-0.99585	-0.948055	0.000349965	0.0410039
	SLFN12L	ENSG00000205045	-1	42.3	protein_coding	schlafen family member 12-like [Source:HGNC Symbol;Acc:33920]	17	33791268	33864880			NPC	G5	-0.00783479	-0.10663	0.915771	0.973967	0.249472	2.6762	0.0117993	0.999516	0.0873405	1.22959	0.228112	0.721549	0.245408	2.53705	0.0164353	0.960957	6.7316	8.18057	-0.514699	0.00194981	0.0373463	0.00424958	4.9995e-05	0.0222018
	SMEK1	ENSG00000100796	-1	40.03	protein_coding	SMEK homolog 1, suppressor of mek1 (Dictyostelium) [Source:HGNC Symbol;Acc:20219]	14	91923955	91976898			NPC	G3	-0.110781	-3.6853	0.000870447	0.124842	0.0593286	1.55567	0.129958	0.999516	-0.115091	-3.20101	0.00315934	0.262068	0.0452531	0.924249	0.362504	0.994462	4.90575	6.42771	-0.99875	0.355314	-0.99995	0.407009	4.9995e-05	0.0232506
	SMG8	ENSG00000167447	1	44.25	protein_coding	SMG8 nonsense mediated mRNA decay factor [Source:HGNC Symbol;Acc:25551]	17	57286761	57292608	CD4.RR	CD8.RR	NPC	G2	0.663773	5.28329	9.58572e-06	0.0314388	-0.166356	-1.04368	0.30472	0.999516	0.667984	5.41256	6.60394e-06	0.0866371	-0.213052	-1.2677	0.214357	0.994462	12.5064	16.7106	4.9995e-05	-0.4996	4.9995e-05	-0.59529	4.9995e-05	0.0033655
	SOX4	ENSG00000124766	1	52.54	protein_coding	SRY (sex determining region Y)-box 4 [Source:HGNC Symbol;Acc:11200]	6	21593972	21598847			NPC	G2	0.987086	2.55971	0.015584	0.248435	-0.967663	-1.9779	0.0569059	0.999516	0.213632	0.526898	0.60202	0.916956	-0.995934	-1.80379	0.0810036	0.994462	8.47974	5.07053	0.00934907	-0.99955	0.362714	-0.99605	0.000549945	0.0546024
	SRSF3	ENSG00000112081	1	40.17	protein_coding	serine/arginine-rich splicing factor 3 [Source:HGNC Symbol;Acc:10785]	6	36562145	36573377			NPC	G3	-0.200881	-3.40722	0.00183873	0.141154	0.0462992	0.618986	0.540457	0.999516	-0.217649	-3.51144	0.00139136	0.205923	0.0180865	0.214278	0.831735	0.998349	6.10708	8.62857	-0.99805	0.611289	-0.99995	0.640686	4.9995e-05	0.0205059
	SRSF5	ENSG00000100650	1	43.68	protein_coding	serine/arginine-rich splicing factor 5 [Source:HGNC Symbol;Acc:10787]	14	70193617	70238722			NPC	G4	-0.153807	-3.5397	0.00129056	0.131543	-0.0137087	-0.248674	0.805256	0.999516	-0.131319	-2.3062	0.0279597	0.417426	-0.0796079	-1.02664	0.312543	0.994462	9.04825	4.10404	-0.99965	-0.687181	-0.99815	-0.70278	0.000149985	0.0534324
	STAMBP	ENSG00000124356	1	42.08	protein_coding	STAM binding protein [Source:HGNC Symbol;Acc:16950]	2	74056086	74100786			NPC	G3	-0.0516022	-1.62332	0.114668	0.465722	0.110427	2.73815	0.0101535	0.999516	-0.0124118	-0.277237	0.783441	0.969131	0.169777	2.78476	0.00905637	0.960957	7.88179	5.34448	-0.957954	4.9995e-05	-0.225927	0.0030497	0.000249975	0.0207917
	STAMBPL1	ENSG00000138134	1	39.34	protein_coding	STAM binding protein-like 1 [Source:HGNC Symbol;Acc:24105]	10	90639491	90734910		CD8.RR	NPC	G5	-0.127843	-2.37017	0.0241964	0.282594	0.139224	2.03452	0.0505468	0.999516	-0.309464	-4.89673	2.89556e-05	0.0873666	-0.0668191	-0.77641	0.443398	0.994462	5.30931	5.83583	-0.990751	0.00444956	-0.99995	-0.0710429	0.000749925	0.0974696
	TC2N	ENSG00000165929	-1	37.97	protein_coding	tandem C2 domains, nuclear [Source:HGNC Symbol;Acc:19859]	14	92246095	92333880			NPC	G3	-0.0902231	-1.17395	0.249375	0.615002	0.283021	2.90264	0.00676482	0.999516	-0.197601	-2.26787	0.030464	0.423935	0.332135	2.79922	0.00874004	0.960957	4.22716	6.75489	-0.880262	0.00394961	-0.936956	0.000349965	0.000149985	0.0931618
	TDRKH	ENSG00000182134	-1	43.72	protein_coding	tudor and KH domain containing [Source:HGNC Symbol;Acc:11713]	1	151742583	151763892			NPC	G3	-0.305544	-3.91152	0.00046804	0.111184	0.156225	1.5764	0.125106	0.999516	-0.197369	-2.69115	0.0113775	0.342344	0.41447	4.14997	0.000240824	0.615705	5.77684	6.22293	-0.99855	0.0477452	-0.988551	0.000749925	0.000249975	0.0593343
	THOC3	ENSG00000051596	-1	43.01	protein_coding	THO complex 3 [Source:HGNC Symbol;Acc:19072]	5	175344876	175461683		CD8.RR			-0.0980199	-1.0213	0.315033	0.673401	0.262896	2.15907	0.0387147	0.999516	-0.435511	-4.46084	0.000100274	0.0939636	0.336046	2.52761	0.0168043	0.960957	0.66724	8.48008	-0.774373	0.151835	-0.99995	0.0130487	0.0167483	0.335675
	THRAP3	ENSG00000054118	1	43.72	protein_coding	thyroid hormone receptor associated protein 3 [Source:HGNC Symbol;Acc:22964]	1	36690017	36770958			NPC	G4	-0.170981	-3.31438	0.00235015	0.1499	-0.0199545	-0.304888	0.762493	0.999516	-0.107365	-2.1089	0.043142	0.46698	-0.084276	-1.2156	0.233327	0.994462	5.3755	5.95512	-0.990051	-0.831467	-0.99995	-0.931757	0.000249975	0.0795366
	TMEM119	ENSG00000183160	-1	56.18	protein_coding	transmembrane protein 119 [Source:HGNC Symbol;Acc:27884]	12	108983622	108992096			NPC	G5	0.877606	3.86707	0.000529116	0.111184	-0.0243529	-0.084582	0.933139	0.999516	0.336009	1.53011	0.136144	0.642211	0.112138	0.374989	0.710225	0.997465	9.05386	3.45564	4.9995e-05	-0.69748	0.00214979	0.173633	0.000349965	0.088486
	TMEM167A	ENSG00000174695	-1	35.95	protein_coding	transmembrane protein 167A [Source:HGNC Symbol;Acc:28330]	5	82348665	82373682	CD4.RR		NPC	G2	0.22837	4.46595	9.8962e-05	0.064413	-0.0804081	-1.23942	0.22451	0.999516	0.145466	2.42862	0.0211589	0.393474	-0.1423	-1.7446	0.0909754	0.994462	7.41257	4.14819	0.000549945	-0.913159	0.0135486	-0.987551	4.9995e-05	0.0734337
	TMEM79	ENSG00000163472	1	50.78	protein_coding	transmembrane protein 79 [Source:HGNC Symbol;Acc:28196]	1	156252726	156262976			NPC	G5	-0.235867	-3.03643	0.00482693	0.173821	-0.154073	-1.56339	0.128133	0.999516	-0.251824	-2.15418	0.0391227	0.45803	0.0271309	0.170429	0.865781	0.998349	7.66094	4.31406	-0.99975	-0.883362	-0.99885	0.740576	0.000449955	0.0563731
	TMPPE	ENSG00000188167	-1	49.95	protein_coding	transmembrane protein with metallophosphoesterase domain [Source:HGNC Symbol;Acc:33865]	3	33131913	33138293			NPC	G2	0.308181	3.1123	0.00397534	0.169611	-0.0185554	-0.147703	0.883535	0.999516	0.352883	2.63644	0.0129794	0.354743	-0.0496301	-0.272286	0.78721	0.997465	5.39835	5.18173	0.0168483	-0.0880412	0.000349965	-0.650285	0.000249975	0.0886141
	TNRC6B	ENSG00000100354	1	42.15	protein_coding	trinucleotide repeat containing 6B [Source:HGNC Symbol;Acc:29190]	22	40440821	40731812			NPC	G2	0.226407	4.0473	0.000321126	0.108022	-0.0275711	-0.388484	0.700318	0.999516	0.182887	3.72927	0.000771545	0.194673	-0.0156465	-0.234289	0.816303	0.998349	8.16869	6.68102	0.000249975	-0.427007	4.9995e-05	-0.582992	0.000249975	0.0211623
	TRA2A	ENSG00000164548	-1	41.09	protein_coding	transformer 2 alpha homolog (Drosophila) [Source:HGNC Symbol;Acc:16645]	7	23544399	23571660			NPC	G4	-0.0842785	-2.30934	0.0277683	0.292672	-0.0319687	-0.690462	0.495051	0.999516	-0.196542	-3.89869	0.000484495	0.167265	-0.0123618	-0.180069	0.858272	0.998349	8.33981	8.01443	-0.99925	-0.947255	-0.99995	-0.569393	4.9995e-05	0.00818538
	TRIAP1	ENSG00000170855	-1	44.54	protein_coding	TP53 regulated inhibitor of apoptosis 1 [Source:HGNC Symbol;Acc:26937]	12	120881764	120884215	CD4.RR				0.368175	5.29307	9.32078e-06	0.0314388	-0.0647034	-0.733204	0.468954	0.999516	0.110905	1.49254	0.145679	0.65276	-0.12188	-1.20449	0.237529	0.994462	13.1958	1.03472	4.9995e-05	-0.734377	0.0465453	-0.724378	0.00174983	0.170636
	TRIM41	ENSG00000146063	1	52.09	protein_coding	tripartite motif containing 41 [Source:HGNC Symbol;Acc:19013]	5	180649499	180662809			NPC	G5	-0.0921759	-2.47173	0.0191533	0.267027	-0.0808607	-1.70909	0.0974482	0.999516	-0.129621	-2.79494	0.00883252	0.315455	0.0420734	0.66619	0.510224	0.994462	6.83651	3.79137	-0.994451	-0.917058	-0.99905	0.106039	0.000249975	0.0721541
	TRMT12	ENSG00000183665	1	43.64	protein_coding	tRNA methyltransferase 12 homolog (S. cerevisiae) [Source:HGNC Symbol;Acc:26091]	8	125463048	125474391	CD4.RR				-0.317536	-4.39532	0.000120866	0.064413	0.202519	2.20957	0.0346675	0.999516	-0.0646558	-0.673725	0.505485	0.880219	0.0593301	0.453987	0.653005	0.994462	8.3371	0.684637	-0.99995	0.0111489	-0.922058	0.218828	0.0142486	0.331051
	TROVE2	ENSG00000116747	1	35.99	protein_coding	TROVE domain family, member 2 [Source:HGNC Symbol;Acc:11313]	1	193028552	193060907	CD4.RR		NPC	G2	0.206099	4.48679	9.32836e-05	0.0644098	-0.080907	-1.38832	0.174955	0.999516	0.201896	3.51736	0.00136944	0.205923	-0.120052	-1.53587	0.134729	0.994462	8.88819	7.12163	4.9995e-05	-0.90466	4.9995e-05	-0.962654	4.9995e-05	0.00501219
	UBA3	ENSG00000144744	-1	37.06	protein_coding	ubiquitin-like modifier activating enzyme 3 [Source:HGNC Symbol;Acc:12470]	3	69103881	69129559			NPC	G3	-0.0188206	-0.393314	0.696785	0.888005	0.130383	2.14768	0.0396838	0.999516	-0.0740197	-1.54912	0.131516	0.638795	0.137223	2.10892	0.04314	0.994462	6.19059	3.35735	-0.619688	0.00124988	-0.938056	0.00574943	0.000249975	0.0880926
	UBASH3A	ENSG00000160185	1	49.32	protein_coding	ubiquitin associated and SH3 domain containing A [Source:HGNC Symbol;Acc:12462]	21	43824008	43867791			NPC	G3	-0.372729	-2.97127	0.0056938	0.180181	0.309976	1.9477	0.0605753	0.999516	-0.517036	-3.328	0.00226611	0.233698	0.49305	2.33049	0.0264705	0.994462	4.81605	5.38264	-0.990051	0.0125487	-0.99855	0.00784922	0.000649935	0.0998466
	UTP23	ENSG00000147679	1	40.04	protein_coding	UTP23, small subunit (SSU) processome component, homolog (yeast) [Source:HGNC Symbol;Acc:28224]	8	117778742	117861702			NPC	G5	0.310446	3.68847	0.000862989	0.124842	-0.0289916	-0.271504	0.787807	0.999516	0.285112	3.60477	0.00108214	0.203321	0.0173543	0.161126	0.873041	0.998349	6.75613	8.30029	0.000649935	-0.528397	4.9995e-05	0.394511	4.9995e-05	0.0265502
	UTP6	ENSG00000108651	-1	44.13	protein_coding	UTP6, small subunit (SSU) processome component, homolog (yeast) [Source:HGNC Symbol;Acc:18279]	17	30187923	30228784			NPC	G4	-0.123992	-2.39009	0.0231211	0.279925	-0.0191989	-0.291703	0.772461	0.999516	-0.0903554	-1.57348	0.125773	0.632673	-0.12224	-1.5632	0.12817	0.994462	5.05345	5.7858	-0.99655	-0.722378	-0.99985	-0.950355	0.000449955	0.0790946
	WI2-3658N16.1	ENSG00000232637	-1	42.86	pseudogene		1	146032648	146253110			NPC	G3	-1.28926	-3.26131	0.00270117	0.155069	1.08501	2.16336	0.038355	0.999516	-1.2607	-3.30896	0.00238253	0.234532	1.13368	2.18507	0.0365757	0.994462	7.32914	6.94333	-0.99725	0.0030497	-0.99585	0.00184982	0.000249975	0.0267244
	YOD1	ENSG00000180667	-1	39.45	protein_coding	YOD1 deubiquitinase [Source:HGNC Symbol;Acc:25035]	1	207217194	207226325	CD4.RR		NPC	G2	0.316916	4.59761	6.8094e-05	0.0544506	-0.0667168	-0.7629	0.451301	0.999516	0.327539	4.2061	0.000205757	0.125064	-0.0905761	-0.854131	0.399593	0.994462	8.70421	9.32708	0.000149985	-0.809369	4.9995e-05	-0.974853	4.9995e-05	0.00578679
	ZBTB3	ENSG00000185670	-1	51.23	protein_coding	zinc finger and BTB domain containing 3 [Source:HGNC Symbol;Acc:22918]	11	62515791	62521660			NPC	G1	0.426955	3.63129	0.00100792	0.131543	0.00161983	0.0108591	0.991406	0.999553	0.414421	3.24327	0.00283007	0.253354	0.110316	0.633974	0.530754	0.994462	8.87986	10.1305	0.000749925	0.236826	4.9995e-05	0.090041	4.9995e-05	0.0211765
	ZBTB33	ENSG00000177485	1	39.37	protein_coding	zinc finger and BTB domain containing 33 [Source:HGNC Symbol;Acc:16682]	X	119384607	119392253	CD4.RR		NPC	G2	0.189874	4.7904	3.93052e-05	0.0429704	-0.0937267	-1.86387	0.0718549	0.999516	0.162657	2.93038	0.00630843	0.290906	-0.0657205	-0.869453	0.39129	0.994462	10.9243	4.18332	4.9995e-05	-0.785371	0.00534947	-0.947555	4.9995e-05	0.013625
	ZBTB6	ENSG00000186130	-1	36.76	protein_coding	zinc finger and BTB domain containing 6 [Source:HGNC Symbol;Acc:16764]	9	125670335	125675609			NPC	G1	0.490062	3.85142	0.000552428	0.111497	0.028804	0.17843	0.859549	0.999516	0.541646	4.00435	0.00036153	0.160906	0.0308067	0.167246	0.868264	0.998349	9.61422	12.1384	0.000549945	0.110139	4.9995e-05	0.307919	4.9995e-05	0.00578679
	ZNF281	ENSG00000162702	-1	43.03	protein_coding	zinc finger protein 281 [Source:HGNC Symbol;Acc:13075]	1	200374068	200379184			NPC	G2	0.211177	3.49772	0.00144445	0.134477	-0.125694	-1.64096	0.110935	0.999516	0.283266	4.22814	0.000193402	0.125064	-0.0974985	-1.06868	0.293476	0.994462	7.34108	7.18425	0.0010499	-0.986351	4.9995e-05	-0.894961	4.9995e-05	0.0212718
	ZNF408	ENSG00000175213	1	54.13	protein_coding	zinc finger protein 408 [Source:HGNC Symbol;Acc:20041]	11	46722368	46727462	CD4.RR		NPC	G2	0.515314	4.81248	3.69032e-05	0.0429704	-0.258053	-1.89955	0.0668499	0.999516	0.44833	3.15517	0.00355786	0.262068	-0.202006	-1.04396	0.304588	0.994462	10.3099	5.41081	0.000149985	-0.838566	0.000449955	-0.440806	4.9995e-05	0.0265859
	ZNF473	ENSG00000142528	1	48.48	protein_coding	zinc finger protein 473 [Source:HGNC Symbol;Acc:23239]	19	50528971	50556671			NPC	G4	-0.390704	-2.45895	0.0197302	0.268647	-0.0264961	-0.13144	0.896278	0.999516	-0.443768	-4.08838	0.000286081	0.150124	-0.041747	-0.282433	0.779491	0.997465	3.12395	10.4567	-0.988151	-0.409609	-0.99995	-0.485001	0.000449955	0.0897435
	ZNF511	ENSG00000198546	1	56.56	protein_coding	zinc finger protein 511 [Source:HGNC Symbol;Acc:28445]	10	135121979	135166033	CD4.RR				0.35261	4.87945	3.04744e-05	0.0399793	-0.287291	-3.13359	0.00376334	0.999516	-0.0113632	-0.172618	0.864076	0.983782	-0.0557319	-0.621704	0.538688	0.994462	10.3476	0.132801	4.9995e-05	-0.99745	-0.587391	-0.338216	0.0544446	0.478046
	ZNF583	ENSG00000198440	1	38.95	protein_coding	zinc finger protein 583 [Source:HGNC Symbol;Acc:26427]	19	56909335	56947404	CD4.RR				-0.352926	-4.33682	0.000142583	0.0645014	0.291034	2.81888	0.0083294	0.999516	-0.232986	-2.69539	0.0112614	0.341825	0.375384	3.18905	0.00325896	0.84185	5.32918	4.95454	-0.99655	0.0285471	-0.985151	0.00684932	0.000349965	0.116606
	ZNF689	ENSG00000156853	-1	48.18	protein_coding	zinc finger protein 689 [Source:HGNC Symbol;Acc:25173]	16	30613879	30635333		CD8.RR	NPC	G5	0.30615	3.3868	0.00194108	0.141154	0.0697147	0.607891	0.547697	0.999516	0.380642	4.54507	7.89537e-05	0.093525	-0.0964578	-0.845775	0.404168	0.994462	7.02455	11.8916	0.000949905	0.493801	4.9995e-05	-0.742076	4.9995e-05	0.0138603
	ZNF805	ENSG00000204524	1	46.52	protein_coding	zinc finger protein 805 [Source:HGNC Symbol;Acc:23272]	19	57751973	57766503		CD8.RR	NPC	G2	0.343668	3.21221	0.00307025	0.156919	-0.114997	-0.847221	0.403378	0.999516	0.381263	4.49613	9.07238e-05	0.093525	-0.247725	-2.14525	0.0398879	0.994462	5.48718	8.20722	0.00184982	-0.770673	4.9995e-05	-0.978152	4.9995e-05	0.0229538
